# Supplementary material for: Organoid cultures recapitulate esophageal adenocarcinoma heterogeneity providing a model for clonality studies and precision therapeutics
Source: Nat Commun. 2018 Jul 30;9:2983. doi: 10.1038/s41467-018-05190-9 (PMC6065407; doi:10.1038/s41467-018-05190-9)
Supplement: Supplementary file 3 — Supplementary Data 1 [file 41467_2018_5190_MOESM3_ESM.xlsx]

## Sheet: Sheet1
Supplementary Data 1: List of cancer driver genes in targeted gene sequencing
Gene	Status
ABL1	WT
ACAN	WT
ACVR1B	WT
ACVR2A	WT
ADAM29	WT
AHNAK	WT
AJUBA	WT
AKAP9	WT
AKT1	WT
AKT2	WT
AKT3	WT
ALK	WT
AMER1	WT
AOX1	WT
APC	WT
AR	WT
ARHGAP35	WT
ARID1A	WT
ARID1B	WT
ARID2	WT
ARID5B	WT
ASXL1	WT
ASXL2	WT
ATM	WT
ATP1B4	WT
ATP2A2	WT
ATR	WT
ATRX	WT
AXIN1	WT
AXIN2	WT
B2M	WT
BAP1	WT
BCL11A	WT
BCL9L	WT
BCOR	WT
BLM	WT
BMPR2	WT
BRAF	WT
BRCA1	WT
BRCA2	WT
BUB1B	WT
CASP8	WT
CBFB	WT
CBLB	WT
CCDC102B	WT
CCND1	WT
CCND2	WT
CCNE1	WT
CD48	WT
CD58	WT
CDC27	WT
CDH1	WT
CDK12	WT
CDK4	WT
CDK6	WT
CDK8	WT
CDKN1A	WT
CDKN1B	WT
CDKN2A	WT
CDKN2B	WT
CDKN2C	WT
CDX2	WT
CHEK2	WT
CIC	WT
CNOT3	WT
COL2A1	WT
COL6A3	WT
CREBBP	WT
CT47B1	WT
CTCF	WT
CTNNB1	WT
CUX1	WT
CYLD	WT
DAXX	WT
DDR2	WT
DICER1	WT
DNMT3A	WT
DOCK2	WT
ECT2L	WT
EEF1A1	WT
EGFR	WT
EHHADH	WT
ELF3	WT
EP300	WT
EPHA3	WT
ERBB2	WT
ERBB3	WT
ERBB4	WT
ERCC2	WT
ERCC4	WT
ESR1	WT
EYS	WT
EZH2	WT
F5	WT
FANCA	WT
FANCC	WT
FANCD2	WT
FANCE	WT
FANCF	WT
FANCG	WT
FAS	WT
FAT1	WT
FAT2	WT
FBXW7	WT
FGFR1	WT
FGFR2	WT
FGFR3	WT
FGFR4	WT
FLT3	WT
FOXA1	WT
FOXA2	WT
FOXL2	WT
FOXP1	WT
FRYL	WT
FUBP1	WT
GABRA6	WT
GATA3	WT
GATA6	WT
GATAD1	Not a cancer driver mutation, p.P165R, Chr7:92083874_C>G
GNA11	WT
GNAQ	WT
GNAS	WT
GPS2	WT
GRB2	WT
GRIN2A	WT
H3F3A	WT
H3F3B	WT
H3F3C	WT
HDLBP	WT
HIST1H2BG	WT
HIST1H3B	WT
HLA-A	WT
HLA-B	WT
HLA-C	WT
HMCN1	WT
HNF1A	WT
HNF4A	WT
HRAS	WT
HRNR	WT
HYDIN	WT
IDH1	WT
IDH2	WT
IGF2	WT
IKBKB	WT
IL4R	WT
IRS2	WT
JAK2	WT
JUN	WT
KAT6A	WT
KCNQ3	WT
KDM5C	WT
KDM6A	WT
KDR	WT
KEAP1	WT
KEL	WT
KIT	WT
KLF4	WT
KLF6	WT
KMT2C	WT
KMT2D	WT
KRAS	WT
LSAMP	WT
LZTR1	WT
MAP2K1	WT
MAP2K2	WT
MAP2K4	WT
MAP3K1	WT
MAP3K13	WT
MAX	WT
MBD1	WT
MDM2	WT
MDM4	WT
MED12	WT
MED23	WT
MEN1	WT
MET	WT
MITF	WT
MLH1	WT
MLLT11	WT
MLLT4	WT
MSH2	WT
MSH3	WT
MSH6	WT
MTOR	Intronic, no effect on protein sequence, Chr1:11291670_A>C
MUC17	WT
MYC	WT
MYCL	WT
MYCN	WT
NCOR1	WT
NF1	WT
NF2	WT
NFE2L2	WT
NIPBL	WT
NKX2-1	WT
NKX3-1	WT
NOTCH1	WT
NOTCH2	WT
NOTCH3	WT
NOTCH4	WT
NPAS3	WT
NRAS	WT
NTRK2	WT
NUGGC	WT
NUP210L	WT
OR2Y1	WT
PALB2	WT
PAX5	WT
PBRM1	WT
PCBP1	WT
PCDH18	WT
PCDHA2	WT
PCDHB12	WT
PDGFRA	WT
PHF6	WT
PHOX2B	WT
PIK3C2G	WT
PIK3CA	WT
PIK3CB	WT
PIK3R1	WT
PLCG1	WT
PMS2	WT
POLE	WT
POLQ	WT
POT1	WT
PPM1B	WT
PPP2R1A	WT
PPP6C	WT
PRDM1	WT
PRDM2	WT
PREX2	WT
PRKAR1A	WT
PTCH1	WT
PTEN	WT
PTPN11	WT
PTPRB	WT
QKI	WT
RAC1	WT
RAD21	WT
RAD51C	WT
RAF1	WT
RB1	WT
RBM10	WT
RET	WT
RHOA	WT
RNF43	WT
ROBO1	WT
ROBO2	WT
ROS1	WT
RPL5	WT
RUNX1	WT
SEMG1	WT
SEMG2	WT
SETBP1	WT
SETD2	WT
SF3B1	WT
SLIT2	WT
SMAD2	WT
SMAD3	WT
SMAD4	WT
SMARCA4	WT
SMARCB1	WT
SMARCD1	WT
SMO	WT
SOX2	WT
SOX9	WT
SPEN	WT
SPOP	WT
STAG2	WT
STK11	WT
SUFU	WT
SYNE1	WT
TBL1XR1	WT
TBX3	WT
TCF12	WT
TCF7L2	WT
TET2	WT
TGFBR2	WT
TGIF1	WT
TLR4	WT
TP53	WT
TP53BP1	WT
TPTE2	WT
TRAF7	WT
TRAPPC6B	WT
TRPA1	WT
TRRAP	WT
TSC1	WT
TSC2	WT
U2AF1	WT
UBC	WT
UBR5	WT
USP9X	WT
VHL	WT
WBP1	WT
WT1	WT
XBP1	WT
ZBTB20	WT
ZFP36L1	WT
ZFP36L2	WT
ZMYM3	WT
ZNF292	WT
ZNF594	WT
ZNF750	WT
ZNF770	WT
ZNF781	WT
