# Supplementary material for: Organoid cultures recapitulate esophageal adenocarcinoma heterogeneity providing a model for clonality studies and precision therapeutics
Source: Nat Commun. 2018 Jul 30;9:2983. doi: 10.1038/s41467-018-05190-9 (PMC6065407; doi:10.1038/s41467-018-05190-9)
Supplement: Supplementary file 5 — Supplementary Data 3 [file 41467_2018_5190_MOESM5_ESM.xlsx]

## Sheet: CompoundInfo
Supplementary Data 3: Drugs in Screening Library
Drug Name	Synonyms	Drug Target	Drug ID	Maximum Concentration µM	FDA	Pathway
MK-1775	AZD1775	Wee1, PLK1	1179	10	N	Cell cycle
Camptothecin	Camptothecine, (+)-Camptothecin	Topoisomerase inhibitor	1003	0.1	Y	DNA replication			Column heading	Column description
AZD7762	AZD-7762, AZD 7762	CHEK1, CHEK2	1022	1	N	Cell cycle			Drug name	Drug name
Taselisib	GDC-0032, GDC0032, RG7604	PI3K (beta sparing)	1561	10	N	PI3K/MTOR signaling			Synonyms	Alternative names used for the compound.
Linsitinib	OSI-906, ASP-7487	IGF1R	1510	10	N	IGF1R signaling			Drug Target(s)	Therapeutically relevant drug targets known or described
Afatanib	BIBW2992, Tovok, Gilotrif	EGFR, ERBB2	1032	10	Y	EGFR signaling			Maximum screening concentration (µM)	The maximum screening concentration used in microMolar.
OSI-027	A-1065-5	mTORC1/2	1594	10	N	PI3K/MTOR signaling			FDA	classification as FDA approved or not
Crizotinib	Xalkori, PF2341066, PF-2341066, PF 2341066	MET, ALK, ROS1	1083	10	Y	RTK signaling			Concentration µM	Concentration of anchor drug used in micromolar
PD-173074	PD-173074, PD 173074	FGFR1/3	1049	10	N	RTK signaling			Pathway	Cell signalling pathway affected
Palbociclib	PD0332991, PD-0332991, PF-00080665-73	CDK4/6	1054	4	N	Cell cycle
Navitoclax	ABT-263, ABT263, ABT 263	BCL2, BCL-XL, BCL-W	1011	10	N	Apoptosis regulation
Axitinib	AG-13736, Inlyta	PDGFR, KIT, VEGFR	1021	10	Y	RTK signaling
SB216763	SB-216763, SB 216763	GSK3A/B	1025	10	N	WNT signaling
Doramapimod	BIRB-796, BIRB 796	p38, JNK2	1042	10	N	p38, JNK2
Nutlin-3a		MDM2	1047	10	N	p53 pathway
MK-2206	MK 2206, MK2206	AKT1/2	1053	10	N	PI3K/MTOR signaling
BMS-754807		IGF-1R/IR	2171	10	N	IGF1R signaling
Trametinib	GSK1120212, Mekinist	MEK1, MEK2	1372	1	Y	ERK MAPK signaling
Dabrafenib	GSK2118436, Tafinlar	BRAF	1373	10	Y	ERK MAPK signaling
Olaparib	AZD2281, KU0059436, Lynparza	PARP1/2	1495	10	Y	Genome integrity
Sapatinib	AZD8931	EGFR/ERBB2/ERBB3	1549	5	Y	EGFR signaling
Alpelisib	BYL719, BYL-719, NVP-BYL719	PI3Kalpha	1560	10	N	PI3K/MTOR signaling
SCH772984	CS-1421	ERK1, ERK2	1564	10	N	ERK MAPK signaling
S-Crizotinib		MTH1	1937	10	N

## Sheet: DrugFittedData
Organoid	Biological Replicate	Drug ID Library	Max conc	IC50	AUC	RMSE
CAM247	1	1003	10	-2.9208	0.818272	0.0987426
CAM247	1	1011	10	-2.04043	0.390185	0.102005
CAM247	1	1017	10	2.5307	0.883184	0.288741
CAM247	1	1021	10	3.4812	0.93393	0.0799152
CAM247	1	1022	10	1.18926	0.934375	0.333493
CAM247	1	1025	10	5.81512	0.986797	0.0733728			Column heading	Column description
CAM247	1	1032	10	0.535615	0.702905	0.108877			Organoid	Name of organoid
CAM247	1	1042	10	5.7049	0.985698	0.0745857			Biological Replicate	Biological Replicate Number
CAM247	1	1047	10	3.1032	0.916429	0.0940687			Drug ID Library	Unique ID given to each library drug
CAM247	1	1049	10	3.85037	0.947956	0.147517			Max conc	Maximum screening concentration for the drug in micromolar
CAM247	1	1053	10	3.39515	0.930238	0.08477			IC50	Natural log of the micromolar IC50 - as estimated by the nlme model
CAM247	1	1054	10	4.18109	0.977888	0.110599			AUC	The area under the curve as a fraction of the rectangle bounded by: the minimum and maximum concentrations, and by the minimum and maximum response. The area is calculated as the the integral of the fitted sigmoid reponse. Thus an AUC close to 1 is indicative of an insensitive response and an AUC close to 0 of a sensitive response.
CAM247	1	1083	10	1.80726	0.828853	0.182819			RMSE	Root-mean-square error of the fitted response at the measured concentrations with respect to the measured response at those values
CAM247	1	1179	10	0.856233	0.737779	0.141199
CAM247	1	1372	10	-2.89251	0.569688	0.107555
CAM247	1	1373	10	5.42727	0.982528	0.0509245
CAM247	1	1510	10	5.44463	0.982745	0.0202094
CAM247	1	1549	10	-0.798768	0.628593	0.0917995
CAM247	1	1560	10	3.11955	0.917256	0.0809468
CAM247	1	1561	10	1.84679	0.832176	0.1129
CAM247	1	1564	10	-0.350856	0.598982	0.119085
CAM247	1	1594	10	5.25831	0.980281	0.0762628
CAM247	1	1937	10	2.01029	0.84549	0.209034
CAM247	1	2171	10	1.32932	0.785633	0.12112
CAM247	2	1003	10	-3.66695	0.746399	0.0876684
CAM247	2	1011	10	-0.124612	0.626319	0.118414
CAM247	2	1017	10	1.96968	0.842247	0.167736
CAM247	2	1021	10	3.20859	0.921648	0.0470328
CAM247	2	1022	10	-0.892012	0.793366	0.25619
CAM247	2	1025	10	5.83856	0.98702	0.0329561
CAM247	2	1032	10	1.06361	0.759326	0.094291
CAM247	2	1042	10	5.35588	0.98161	0.0515214
CAM247	2	1047	10	2.46015	0.878496	0.0675297
CAM247	2	1049	10	4.48078	0.965964	0.029833
CAM247	2	1053	10	4.49629	0.966326	0.0653331
CAM247	2	1054	10	3.58586	0.966461	0.0284349
CAM247	2	1083	10	2.37105	0.872385	0.0640682
CAM247	2	1179	10	0.220841	0.667083	0.0792526
CAM247	2	1372	10	-0.787751	0.803062	0.161875
CAM247	2	1373	10	4.02312	0.953582	0.116451
CAM247	2	1510	10	4.78668	0.972475	0.0327422
CAM247	2	1549	10	-0.565202	0.656255	0.106081
CAM247	2	1560	10	2.12655	0.854533	0.0998251
CAM247	2	1561	10	1.75048	0.824012	0.109754
CAM247	2	1564	10	1.60051	0.810837	0.132623
CAM247	2	1594	10	2.98279	0.910132	0.0491468
CAM247	2	1937	10	3.63028	0.939939	0.139671
CAM247	2	2171	10	1.73467	0.822649	0.0686353
CAM277	1	1003	10	2.98468	0.983892	0.0590287
CAM277	1	1011	10	0.191869	0.63726	0.204344
CAM277	1	1017	10	5.98852	0.964031	0.0739218
CAM277	1	1021	10	7.13627	0.979718	0.0751568
CAM277	1	1022	10	2.13835	0.924931	0.31428
CAM277	1	1025	10	7.42344	0.982468	0.0298004
CAM277	1	1032	10	0.098653	0.628074	0.127447
CAM277	1	1042	10	6.46127	0.971532	0.0482518
CAM277	1	1047	10	6.54495	0.972696	0.0625195
CAM277	1	1049	10	3.70177	0.895712	0.095362
CAM277	1	1053	10	6.74302	0.975273	0.0424513
CAM277	1	1054	10	6.23847	0.979907	0.0363618
CAM277	1	1083	10	1.88569	0.786278	0.218742
CAM277	1	1179	10	2.0709	0.80001	0.0939582
CAM277	1	1372	10	0.67772	0.858949	0.0534429
CAM277	1	1373	10	7.15475	0.979907	0.0374945
CAM277	1	1510	10	6.68947	0.9746	0.0388327
CAM277	1	1549	10	0.454287	0.726111	0.136849
CAM277	1	1560	10	4.08237	0.911756	0.0613735
CAM277	1	1561	10	4.96673	0.941171	0.0638497
CAM277	1	1564	10	5.43828	0.952996	0.0742839
CAM277	1	1594	10	2.05443	0.798812	0.108578
CAM277	1	1937	10	2.59006	0.835401	0.174291
CAM277	1	2171	10	6.61002	0.97357	0.0859673
CAM277	2	1003	10	2.10541	0.974867	0.0670525
CAM277	2	1011	10	1.76478	0.777009	0.284228
CAM277	2	1017	10	7.01859	0.978475	0.0543664
CAM277	2	1021	10	6.70776	0.974832	0.0885353
CAM277	2	1022	10	2.2193	0.927661	0.0801225
CAM277	2	1025	10	7.05243	0.97884	0.0985503
CAM277	2	1032	10	2.41367	0.823895	0.154849
CAM277	2	1042	10	6.73408	0.975162	0.0884626
CAM277	2	1047	10	6.83711	0.976414	0.0453329
CAM277	2	1049	10	6.4048	0.970721	0.115933
CAM277	2	1053	10	7.27425	0.981087	0.0446206
CAM277	2	1054	10	4.21153	0.945482	0.174845
CAM277	2	1083	10	4.90523	0.939447	0.133086
CAM277	2	1179	10	3.67552	0.894523	0.125922
CAM277	2	1372	10	2.23339	0.928127	0.136379
CAM277	2	1373	10	7.1804	0.980166	0.0734857
CAM277	2	1510	10	6.27461	0.968766	0.088816
CAM277	2	1549	10	5.47243	0.967035	0.0695231
CAM277	2	1560	10	6.96877	0.977927	0.0570598
CAM277	2	1561	10	5.57515	0.956	0.119193
CAM277	2	1564	10	7.40306	0.982285	0.0335724
CAM277	2	1594	10	3.37936	0.880345	0.12485
CAM277	2	1937	10	6.68669	0.974565	0.0591407
CAM277	2	2171	10	6.00422	0.964307	0.0762007
CAM277	3	1003	10	0.0581157	0.932223	0.0575
CAM277	3	1011	10	0.150008	0.633144	0.199259
CAM277	3	1017	10	7.34994	0.9818	0.0487494
CAM277	3	1021	10	6.55567	0.972842	0.037415
CAM277	3	1022	10	2.62122	0.939972	0.0824302
CAM277	3	1025	10	7.31943	0.981516	0.0437555
CAM277	3	1032	10	1.19458	0.730198	0.0763433
CAM277	3	1042	10	7.34726	0.981775	0.0336159
CAM277	3	1047	10	7.41231	0.982368	0.0363458
CAM277	3	1049	10	6.46572	0.971596	0.0693767
CAM277	3	1053	10	6.16116	0.966963	0.082194
CAM277	3	1054	10	5.25111	0.967064	0.102662
CAM277	3	1083	10	4.77854	0.935754	0.0686806
CAM277	3	1179	10	2.87002	0.85256	0.113097
CAM277	3	1372	10	1.81502	0.913132	0.0887139
CAM277	3	1373	10	6.93068	0.977499	0.0533905
CAM277	3	1510	10	6.49438	0.971998	0.0494522
CAM277	3	1549	10	1.69631	0.822273	0.088717
CAM277	3	1560	10	6.25219	0.968417	0.0840263
CAM277	3	1561	10	5.48912	0.954133	0.0579672
CAM277	3	1564	10	6.35096	0.969927	0.0802973
CAM277	3	1594	10	3.13841	0.867747	0.059879
CAM277	3	1937	10	7.39586	0.98222	0.0468694
CAM277	3	2171	10	5.93988	0.963162	0.0662248
CAM292	1	1003	10	1.64161	0.886868	0.143578
CAM292	1	1011	10	-1.54047	0.47347	0.157298
CAM292	1	1017	10	5.66784	0.869168	0.117248
CAM292	1	1021	10	3.12078	0.76401	0.173362
CAM292	1	1022	10	4.75293	0.908173	0.133068
CAM292	1	1025	10	7.89535	0.9265	0.0839026
CAM292	1	1032	10	1.61149	0.680535	0.191193
CAM292	1	1042	10	7.94674	0.927506	0.093965
CAM292	1	1047	10	8.10815	0.930589	0.0957617
CAM292	1	1049	10	7.9473	0.927517	0.0883126
CAM292	1	1053	10	3.15676	0.765816	0.136176
CAM292	1	1054	10	5.43974	0.889972	0.135833
CAM292	1	1083	10	4.37758	0.82164	0.210409
CAM292	1	1179	10	7.29545	0.913782	0.159183
CAM292	1	1372	10	-5.92238	0.337305	0.118151
CAM292	1	1373	10	6.41308	0.891565	0.1288
CAM292	1	1510	10	8.97255	0.945159	0.10521
CAM292	1	1549	10	6.82574	0.918731	0.0900123
CAM292	1	1560	10	3.53059	0.78404	0.186062
CAM292	1	1561	10	3.15017	0.765486	0.14413
CAM292	1	1564	10	0.565831	0.615131	0.195625
CAM292	1	1594	10	5.04757	0.847758	0.126787
CAM292	1	1937	10	6.77151	0.901124	0.133266
CAM292	1	2171	10	2.24134	0.717132	0.135175
CAM296	1	1003	10	-3.24366	0.744419	0.185127
CAM296	1	1011	10	0.677522	0.683756	0.173759
CAM296	1	1017	10	5.67775	0.958139	0.0953038
CAM296	1	1021	10	5.57412	0.955983	0.0869934
CAM296	1	1022	10	-0.467019	0.782471	0.146405
CAM296	1	1025	10	6.55332	0.972814	0.118943
CAM296	1	1032	10	4.90738	0.939514	0.0906355
CAM296	1	1042	10	6.39421	0.97057	0.0840572
CAM296	1	1047	10	1.01532	0.7145	0.151423
CAM296	1	1049	10	4.88081	0.938756	0.0907646
CAM296	1	1053	10	3.41965	0.882365	0.116659
CAM296	1	1054	10	3.37766	0.919755	0.121348
CAM296	1	1083	10	1.44094	0.751038	0.187245
CAM296	1	1179	10	0.161956	0.634325	0.137943
CAM296	1	1372	10	-1.0985	0.731025	0.0905525
CAM296	1	1373	10	6.38276	0.970402	0.124039
CAM296	1	1510	10	4.84706	0.937781	0.0915621
CAM296	1	1549	10	4.94581	0.957344	0.133653
CAM296	1	1560	10	2.8582	0.851871	0.128814
CAM296	1	1561	10	0.255169	0.643458	0.0936667
CAM296	1	1564	10	0.414659	0.658895	0.0969769
CAM296	1	1594	10	4.12573	0.913454	0.124128
CAM296	1	1937	10	2.69316	0.841885	0.154865
CAM296	1	2171	10	1.00714	0.713773	0.136907
CAM296	2	1003	10	-3.92994	0.683542	0.173138
CAM296	2	1011	10	0.740684	0.689612	0.134275
CAM296	2	1017	10	6.09902	0.965939	0.0677926
CAM296	2	1021	10	3.00345	0.860272	0.0560899
CAM296	2	1022	10	-1.05505	0.734758	0.145364
CAM296	2	1025	10	6.88021	0.976924	0.0458827
CAM296	2	1032	10	1.35498	0.74387	0.0732756
CAM296	2	1042	10	6.38644	0.970457	0.0520592
CAM296	2	1047	10	0.575539	0.674202	0.16384
CAM296	2	1049	10	3.92364	0.905339	0.0535315
CAM296	2	1053	10	0.718209	0.687534	0.0730758
CAM296	2	1054	10	1.68839	0.836338	0.125067
CAM296	2	1083	10	1.13642	0.725158	0.139536
CAM296	2	1179	10	-0.884026	0.52782	0.107012
CAM296	2	1372	10	-2.88003	0.559594	0.0778233
CAM296	2	1373	10	5.87937	0.962058	0.088306
CAM296	2	1510	10	2.60727	0.836503	0.0615227
CAM296	2	1549	10	1.4174	0.802882	0.0993818
CAM296	2	1560	10	1.25253	0.735184	0.0942667
CAM296	2	1561	10	-1.96658	0.415582	0.0382414
CAM296	2	1564	10	-0.608788	0.556359	0.111089
CAM296	2	1594	10	2.16432	0.806726	0.0523323
CAM296	2	1937	10	2.28981	0.815503	0.20766
CAM296	2	2171	10	-1.40615	0.473415	0.172126
CAM296	3	1003	10	-3.19133	0.74879	0.106561
CAM296	3	1011	10	2.7592	0.845937	0.231484
CAM296	3	1017	10	5.78985	0.960362	0.0614451
CAM296	3	1021	10	4.25068	0.918172	0.0528403
CAM296	3	1022	10	-0.582436	0.773534	0.0749837
CAM296	3	1025	10	6.87636	0.976879	0.0409213
CAM296	3	1032	10	1.70763	0.772552	0.0764359
CAM296	3	1042	10	6.88278	0.976953	0.0382896
CAM296	3	1047	10	1.23323	0.733532	0.0854051
CAM296	3	1049	10	5.51674	0.954745	0.0493009
CAM296	3	1053	10	2.86499	0.852272	0.0680875
CAM296	3	1054	10	4.43263	0.950941	0.0730779
CAM296	3	1083	10	2.0469	0.79827	0.122459
CAM296	3	1179	10	0.583226	0.674926	0.104783
CAM296	3	1372	10	-2.10294	0.638027	0.0678389
CAM296	3	1373	10	6.29382	0.969066	0.0712141
CAM296	3	1510	10	3.96827	0.907183	0.0676073
CAM296	3	1549	10	1.96515	0.839716	0.0594483
CAM296	3	1560	10	2.08405	0.80097	0.0473774
CAM296	3	1561	10	-0.475604	0.570076	0.0568709
CAM296	3	1564	10	0.348231	0.652496	0.0695389
CAM296	3	1594	10	2.59015	0.835414	0.0361499
CAM296	3	1937	10	2.62511	0.837631	0.222403
CAM296	3	2171	10	1.6875	0.770966	0.138251
CAM296	4	1003	10	-3.39311	0.731712	0.0894212
CAM296	4	1011	10	0.786044	0.693788	0.142462
CAM296	4	1017	10	5.32298	0.950328	0.0682207
CAM296	4	1021	10	3.59442	0.890788	0.0683555
CAM296	4	1022	10	-0.903753	0.747541	0.0753997
CAM296	4	1025	10	6.66629	0.974307	0.0610787
CAM296	4	1032	10	2.38164	0.821756	0.074085
CAM296	4	1042	10	6.10542	0.966046	0.0736088
CAM296	4	1047	10	1.51834	0.757395	0.0656772
CAM296	4	1049	10	6.1321	0.96649	0.0393703
CAM296	4	1053	10	1.67473	0.769958	0.0535193
CAM296	4	1054	10	2.88342	0.900059	0.0929647
CAM296	4	1083	10	1.6071	0.764573	0.136512
CAM296	4	1179	10	0.199383	0.638001	0.107402
CAM296	4	1372	10	-2.73121	0.574895	0.0811946
CAM296	4	1373	10	4.71156	0.933728	0.119982
CAM296	4	1510	10	2.50632	0.830013	0.0541502
CAM296	4	1549	10	2.96201	0.8936	0.131094
CAM296	4	1560	10	1.85033	0.783599	0.0742929
CAM296	4	1561	10	-0.388618	0.578991	0.0361051
CAM296	4	1564	10	-0.85603	0.530732	0.0603494
CAM296	4	1594	10	2.72171	0.843646	0.0821784
CAM296	4	1937	10	2.8722	0.852696	0.116638
CAM296	4	2171	10	-0.776969	0.538945	0.135118
CAM338	1	1003	10	-2.30896	0.839861	0.132797
CAM338	1	1011	10	1.43792	0.771795	0.178118
CAM338	1	1017	10	6.05461	0.97807	0.201427
CAM338	1	1021	10	5.28349	0.965708	0.048199
CAM338	1	1022	10	0.126014	0.849009	0.213392
CAM338	1	1025	10	6.11367	0.978817	0.0409859
CAM338	1	1032	10	2.98091	0.883194	0.0803279
CAM338	1	1042	10	5.74039	0.973651	0.0384457
CAM338	1	1047	10	6.51212	0.983261	0.0443341
CAM338	1	1049	10	4.13922	0.935282	0.0683369
CAM338	1	1053	10	6.85351	0.986341	0.0275333
CAM338	1	1054	10	4.64392	0.97075	0.0955597
CAM338	1	1083	10	5.229	0.964625	0.0730953
CAM338	1	1179	10	2.38557	0.846076	0.105088
CAM338	1	1372	10	2.06523	0.942798	0.0774527
CAM338	1	1373	10	6.81029	0.985983	0.0350516
CAM338	1	1510	10	6.77121	0.985653	0.0472797
CAM338	1	1549	10	1.45272	0.829026	0.103334
CAM338	1	1560	10	5.11295	0.962211	0.0754922
CAM338	1	1561	10	5.90327	0.976037	0.0391735
CAM338	1	1564	10	3.73131	0.919751	0.103687
CAM338	1	1594	10	6.94415	0.987061	0.046931
CAM338	1	1937	10	4.90903	0.957601	0.0942999
CAM338	1	2171	10	5.77347	0.974153	0.0472111
CAM338	2	1003	10	3.18828	0.992241	0.0688015
CAM338	2	1011	10	1.46105	0.77382	0.196367
CAM338	2	1017	10	5.31667	0.966353	0.0697748
CAM338	2	1021	10	4.57719	0.948998	0.108239
CAM338	2	1022	10	2.36995	0.951617	0.134337
CAM338	2	1025	10	6.50141	0.983154	0.102977
CAM338	2	1032	10	2.7125	0.867379	0.103179
CAM338	2	1042	10	5.78311	0.974297	0.105999
CAM338	2	1047	10	5.7246	0.973408	0.0896247
CAM338	2	1049	10	5.70125	0.973045	0.105337
CAM338	2	1053	10	6.36858	0.981774	0.0641787
CAM338	2	1054	10	4.45259	0.967344	0.0993571
CAM338	2	1083	10	5.30857	0.966197	0.131517
CAM338	2	1179	10	5.11956	0.962353	0.111961
CAM338	2	1372	10	1.78209	0.933366	0.13555
CAM338	2	1373	10	6.80208	0.985915	0.0628466
CAM338	2	1510	10	5.45444	0.968911	0.126293
CAM338	2	1549	10	4.59219	0.965744	0.0710774
CAM338	2	1560	10	5.54918	0.970563	0.106075
CAM338	2	1561	10	5.30279	0.966084	0.0788813
CAM338	2	1564	10	6.16114	0.979401	0.0509529
CAM338	2	1594	10	6.24546	0.980399	0.107991
CAM338	2	1937	10	6.81647	0.986035	0.0566477
CAM338	2	2171	10	5.86564	0.975505	0.111383
CAM338	3	1003	10	-2.68677	0.811738	0.139704
CAM338	3	1011	10	1.49893	0.777116	0.176423
CAM338	3	1017	10	5.82517	0.97492	0.0985192
CAM338	3	1021	10	6.41221	0.982239	0.0384882
CAM338	3	1022	10	1.21827	0.91059	0.0723064
CAM338	3	1025	10	6.86046	0.986397	0.0378799
CAM338	3	1032	10	2.84094	0.875134	0.0477157
CAM338	3	1042	10	6.63225	0.984414	0.0339693
CAM338	3	1047	10	6.65594	0.984632	0.0418901
CAM338	3	1049	10	6.40476	0.982161	0.0243963
CAM338	3	1053	10	6.89144	0.986647	0.0455991
CAM338	3	1054	10	6.04032	0.987158	0.0456859
CAM338	3	1083	10	6.74913	0.985463	0.0358617
CAM338	3	1179	10	3.72161	0.919346	0.060774
CAM338	3	1372	10	2.21623	0.947332	0.0687206
CAM338	3	1373	10	6.72061	0.985213	0.0577157
CAM338	3	1510	10	6.63168	0.984409	0.0298397
CAM338	3	1549	10	2.40994	0.889902	0.0771705
CAM338	3	1560	10	6.43065	0.982432	0.0947557
CAM338	3	1561	10	6.9427	0.98705	0.0230724
CAM338	3	1564	10	5.72486	0.973412	0.104465
CAM338	3	1594	10	6.96788	0.987244	0.0234377
CAM338	3	1937	10	6.54294	0.983564	0.0832016
CAM338	3	2171	10	6.07213	0.978294	0.079349
CAM338	4	1003	10	-1.58363	0.885459	0.0923676
CAM338	4	1011	10	1.06203	0.737519	0.131909
CAM338	4	1017	10	6.34661	0.981536	0.0703302
CAM338	4	1021	10	5.25071	0.96506	0.100119
CAM338	4	1022	10	1.61818	0.927317	0.042212
CAM338	4	1025	10	6.68066	0.984857	0.0504694
CAM338	4	1032	10	3.53742	0.911341	0.0999356
CAM338	4	1042	10	6.37486	0.981842	0.069107
CAM338	4	1047	10	6.50714	0.983211	0.07055
CAM338	4	1049	10	6.55487	0.98368	0.0655983
CAM338	4	1053	10	5.90932	0.976122	0.0775761
CAM338	4	1054	10	6.20263	0.988348	0.0506927
CAM338	4	1083	10	6.79451	0.985851	0.0389764
CAM338	4	1179	10	3.84937	0.924539	0.127254
CAM338	4	1372	10	3.78549	0.978497	0.089833
CAM338	4	1373	10	6.75534	0.985516	0.0784133
CAM338	4	1510	10	6.93524	0.986992	0.0265769
CAM338	4	1549	10	2.35391	0.886863	0.11095
CAM338	4	1560	10	5.43782	0.968612	0.0934997
CAM338	4	1561	10	5.55155	0.970604	0.0230982
CAM338	4	1564	10	4.87724	0.956837	0.133039
CAM338	4	1594	10	6.51678	0.983307	0.0463357
CAM338	4	1937	10	6.00552	0.977429	0.133382
CAM338	4	2171	10	6.71536	0.985167	0.0321555
CAM338	5	1003	10	-2.43308	0.83095	0.130179
CAM338	5	1011	10	-0.664756	0.555235	0.105238
CAM338	5	1017	10	5.52553	0.970158	0.0466352
CAM338	5	1021	10	3.53664	0.911305	0.0954967
CAM338	5	1022	10	4.64141	0.98706	0.103192
CAM338	5	1025	10	5.8188	0.974826	0.0514899
CAM338	5	1032	10	2.48869	0.853039	0.129281
CAM338	5	1042	10	6.86443	0.98643	0.0677442
CAM338	5	1047	10	5.29599	0.965952	0.0482939
CAM338	5	1049	10	4.23373	0.938487	0.0970473
CAM338	5	1053	10	6.62104	0.98431	0.0933954
CAM338	5	1054	10	6.1412	0.987911	0.081641
CAM338	5	1083	10	3.07724	0.888508	0.130598
CAM338	5	1179	10	1.5719	0.783387	0.109102
CAM338	5	1372	10	4.96321	0.989332	0.0218132
CAM338	5	1373	10	6.81063	0.985986	0.0620982
CAM338	5	1510	10	6.78647	0.985783	0.110823
CAM338	5	1549	10	3.62459	0.94122	0.0662733
CAM338	5	1560	10	5.93263	0.976445	0.0557687
CAM338	5	1561	10	6.33932	0.981456	0.0497887
CAM338	5	1564	10	6.55113	0.983644	0.0247376
CAM338	5	1594	10	6.82332	0.986092	0.116847
CAM338	5	1937	10	2.17709	0.831316	0.141876
CAM338	5	2171	10	5.80467	0.974618	0.0540619
CAM401	1	1003	10	-4.1297	0.676262	0.152851
CAM401	1	1011	10	0.540092	0.682795	0.320684
CAM401	1	1017	10	4.6687	0.94762	0.0424879
CAM401	1	1021	10	2.20619	0.828331	0.0686079
CAM401	1	1022	10	-0.0455846	0.831962	0.0679861
CAM401	1	1025	10	6.24419	0.978057	0.0475546
CAM401	1	1032	10	-1.35055	0.477696	0.108865
CAM401	1	1042	10	4.49478	0.942563	0.0541559
CAM401	1	1047	10	5.73158	0.97071	0.0513832
CAM401	1	1049	10	3.01109	0.879741	0.116152
CAM401	1	1053	10	1.86292	0.802451	0.22768
CAM401	1	1054	10	2.19893	0.885447	0.0876578
CAM401	1	1083	10	1.91185	0.806282	0.119506
CAM401	1	1179	10	-0.448129	0.578154	0.104576
CAM401	1	1372	10	-0.107944	0.827498	0.0478924
CAM401	1	1373	10	3.9342	0.923239	0.0808431
CAM401	1	1510	10	2.95184	0.8764	0.0930028
CAM401	1	1549	10	-0.745399	0.621137	0.0937078
CAM401	1	1560	10	1.33578	0.758316	0.0536042
CAM401	1	1561	10	-0.57529	0.564139	0.110728
CAM401	1	1564	10	2.04443	0.816426	0.0600751
CAM401	1	1594	10	1.76003	0.794245	0.0491053
CAM401	1	1937	10	2.33365	0.837342	0.233767
CAM401	1	2171	10	-0.62733	0.558382	0.189468
CAM401	2	1003	10	-4.55463	0.632096	0.167442
CAM401	2	1011	10	-0.573438	0.564344	0.157868
CAM401	2	1017	10	4.92653	0.954388	0.0780089
CAM401	2	1021	10	2.35912	0.839103	0.0976828
CAM401	2	1022	10	-0.483553	0.798976	0.0612145
CAM401	2	1025	10	4.2442	0.93452	0.0897181
CAM401	2	1032	10	-2.22256	0.381783	0.126756
CAM401	2	1042	10	4.50045	0.942734	0.0721566
CAM401	2	1047	10	5.17431	0.960135	0.0844208
CAM401	2	1049	10	3.56142	0.907547	0.0832823
CAM401	2	1053	10	1.88046	0.803829	0.0822324
CAM401	2	1054	10	2.91192	0.919021	0.0660786
CAM401	2	1083	10	1.5455	0.776489	0.0979993
CAM401	2	1179	10	-0.602717	0.561106	0.119217
CAM401	2	1372	10	-1.04008	0.751783	0.0688264
CAM401	2	1373	10	3.69234	0.913335	0.0768785
CAM401	2	1510	10	1.03586	0.731003	0.0715458
CAM401	2	1549	10	-0.625594	0.633901	0.102451
CAM401	2	1560	10	1.47965	0.770868	0.112602
CAM401	2	1561	10	-0.996199	0.517312	0.095146
CAM401	2	1564	10	0.867262	0.715012	0.0780141
CAM401	2	1594	10	0.941091	0.722069	0.0649283
CAM401	2	1937	10	2.63222	0.857167	0.126087
CAM401	2	2171	10	-1.75095	0.433189	0.161083
CAM412	1	1003	10	-2.20428	0.778995	0.174846
CAM412	1	1011	10	2.27785	0.771174	0.229155
CAM412	1	1017	10	5.74551	0.925625	0.146791
CAM412	1	1021	10	7.10683	0.954932	0.132215
CAM412	1	1022	10	-0.398526	0.746366	0.111435
CAM412	1	1025	10	7.04205	0.953822	0.100032
CAM412	1	1032	10	-1.87614	0.437053	0.220958
CAM412	1	1042	10	7.8715	0.966281	0.0755611
CAM412	1	1047	10	8.14061	0.969589	0.0480873
CAM412	1	1049	10	4.08458	0.868212	0.155661
CAM412	1	1053	10	5.00032	0.903251	0.117011
CAM412	1	1054	10	3.45949	0.880325	0.197137
CAM412	1	1083	10	3.44196	0.838084	0.151529
CAM412	1	1179	10	4.51885	0.885937	0.129308
CAM412	1	1372	10	-0.638362	0.729647	0.1368
CAM412	1	1373	10	7.77415	0.965003	0.0823277
CAM412	1	1510	10	6.81989	0.94982	0.133396
CAM412	1	1549	10	0.133994	0.666837	0.128958
CAM412	1	1560	10	6.26096	0.938305	0.146677
CAM412	1	1561	10	3.8796	0.859118	0.207115
CAM412	1	1564	10	3.20709	0.825871	0.0729185
CAM412	1	1594	10	4.02841	0.865767	0.17098
CAM412	1	1937	10	4.63684	0.890401	0.109584
CAM412	1	2171	10	2.07094	0.757634	0.14525
CAM388	1	1003	10	-0.214071	0.899734	0.0930402
CAM388	1	1011	10	0.56012	0.656959	0.185107
CAM388	1	1017	10	4.25127	0.894279	0.192728
CAM388	1	1021	10	6.7597	0.961486	0.171205
CAM388	1	1022	10	1.92757	0.893435	0.289214
CAM388	1	1025	10	7.66408	0.973823	0.0748251
CAM388	1	1032	10	0.660954	0.665644	0.141362
CAM388	1	1042	10	4.70665	0.911185	0.110229
CAM388	1	1047	10	5.16414	0.925796	0.0686185
CAM388	1	1049	10	3.37957	0.854628	0.14073
CAM388	1	1053	10	3.85546	0.87751	0.119368
CAM388	1	1054	10	4.03986	0.919434	0.114806
CAM388	1	1083	10	3.68303	0.869569	0.165124
CAM388	1	1179	10	3.93822	0.881182	0.150046
CAM388	1	1372	10	1.42405	0.871615	0.1169
CAM388	1	1373	10	6.75382	0.961391	0.0830273
CAM388	1	1510	10	2.25	0.787836	0.102305
CAM388	1	1549	10	-0.613653	0.614419	0.14726
CAM388	1	1560	10	3.50798	0.861103	0.14157
CAM388	1	1561	10	5.07793	0.923215	0.162354
CAM388	1	1564	10	-0.168315	0.591863	0.134063
CAM388	1	1594	10	6.17616	0.95083	0.0906611
CAM388	1	1937	10	3.46133	0.858777	0.106507
CAM388	1	2171	10	4.25117	0.894275	0.13547
CAM408	1	1003	10	-4.07095	0.726103	0.11333
CAM408	1	1011	10	0.0530866	0.66396	0.372791
CAM408	1	1017	10	3.70693	0.973571	0.115946
CAM408	1	1021	10	4.75797	0.990947	0.0203783
CAM408	1	1022	10	0.122397	0.915935	0.0441482
CAM408	1	1025	10	3.54148	0.968949	0.0409345
CAM408	1	1032	10	-1.6847	0.426516	0.104447
CAM408	1	1042	10	4.50092	0.988168	0.0248158
CAM408	1	1047	10	4.65791	0.989949	0.0252519
CAM408	1	1049	10	4.65907	0.989961	0.054089
CAM408	1	1053	10	4.5476	0.988727	0.0366529
CAM408	1	1054	10	4.0928	0.993047	0.0498412
CAM408	1	1083	10	2.382	0.912997	0.107611
CAM408	1	1179	10	2.56892	0.925253	0.0773555
CAM408	1	1372	10	-1.25836	0.787624	0.0773431
CAM408	1	1373	10	4.00537	0.980361	0.07977
CAM408	1	1510	10	4.50617	0.988232	0.0295557
CAM408	1	1549	10	0.0023851	0.746136	0.0796505
CAM408	1	1560	10	3.7446	0.974533	0.0205174
CAM408	1	1561	10	3.20589	0.957333	0.0633055
CAM408	1	1564	10	3.1214	0.953879	0.0485623
CAM408	1	1594	10	3.6742	0.972709	0.0382917
CAM408	1	1937	10	5.07762	0.993532	0.0456379
CAM408	1	2171	10	4.87419	0.991986	0.0273302
CAM408	2	1003	10	-3.93173	0.743421	0.0913518
CAM408	2	1011	10	-0.749985	0.555284	0.0907313
CAM408	2	1017	10	4.54769	0.988728	0.0434631
CAM408	2	1021	10	5.07798	0.993535	0.0275225
CAM408	2	1022	10	-0.462306	0.869817	0.145117
CAM408	2	1025	10	4.95856	0.992666	0.0191854
CAM408	2	1032	10	-1.91751	0.394752	0.122857
CAM408	2	1042	10	5.02995	0.993198	0.0253396
CAM408	2	1047	10	5.11608	0.99379	0.0192935
CAM408	2	1049	10	5.11296	0.993769	0.0202021
CAM408	2	1053	10	5.06445	0.993441	0.0417627
CAM408	2	1054	10	4.35546	0.994734	0.0287215
CAM408	2	1083	10	2.58257	0.926095	0.139005
CAM408	2	1179	10	2.13224	0.894494	0.0883186
CAM408	2	1372	10	-0.471329	0.869004	0.0615126
CAM408	2	1373	10	5.1115	0.99376	0.0407421
CAM408	2	1510	10	4.49253	0.988064	0.0812859
CAM408	2	1549	10	0.447669	0.798606	0.0958819
CAM408	2	1560	10	4.71802	0.990561	0.0274204
CAM408	2	1561	10	3.27126	0.959851	0.0805122
CAM408	2	1564	10	3.79277	0.975716	0.0986141
CAM408	2	1594	10	4.38506	0.986663	0.0969768
CAM408	2	1937	10	5.06279	0.99343	0.0278489
CAM408	2	2171	10	5.12431	0.993844	0.0196539

## Sheet: DrugRawData
BARCODE	CELL_LINE_NAME	POSITION	TAG	DRUG_ID	DRUG_CONC	INTENSITY
14704	CAM277	21	UN-USED	NA	NA	53010
14704	CAM277	288	UN-USED	NA	NA	77664
14704	CAM277	193	B	NA	NA	155
14704	CAM277	119	NC-1	4000	NA	48178			Column heading	Column description
14704	CAM277	324	L16-D2-S	1053	3.16256	64209			BARCODE	Unique barcode for screening assay plate
14704	CAM277	244	L23-D5-S	1564	0.100035	83556			CELL_LINE_NAME	Organoid name
14704	CAM277	351	NC-1	4000	NA	59412			POSITION	Plate well position numbered row-wise. 384 well plates have 24.
14704	CAM277	246	L21-D5-S	1549	0.0500176	69204			TAG	Label to identify well treatment
14704	CAM277	240	UN-USED	NA	NA	79030				UN-USED: not in use
14704	CAM277	334	DMSO	4000	NA	62792				B: Blanks
14704	CAM277	334	L9-D2-S	1049	3.16256	62792				NC-1: Negative control
14704	CAM277	61	DMSO	4000	NA	59391				DMSO: DMSO control
14704	CAM277	61	L5-D2-S	1510	3.16256	59391				L**-D*-S: L - library drug; D - dose point; S - single treatment
14704	CAM277	230	L14-D6-S	1042	0.0316367	62434			DRUG_ID	Unique ID given to each library drug. In the absence of a drug treatment, e.g., a negative control, this field will be NA.
14704	CAM277	299	L17-D3-S	2171	1.00018	68785			DRUG_CONC	Micromolar concentration of the drug id used for treatment. If NA, no drug present
14704	CAM277	115	DMSO	4000	NA	44935			INTENSITY	Fluorescence measurement at the end of the assay. The fluoresence is a result of the end-point assay (CellTiter-Glo) and is an indicator of cell viability
14704	CAM277	115	L7-D4-S	1594	0.316311	44935
14704	CAM277	377	UN-USED	NA	NA	76052
14704	CAM277	201	L19-D7-S	1373	0.0100053	58558
14704	CAM277	379	UN-USED	NA	NA	71859
14704	CAM277	113	DMSO	4000	NA	53641
14704	CAM277	113	PC1-D3-S	1862	0.25	53641
14704	CAM277	152	DMSO	4000	NA	38841
14704	CAM277	152	L3-D6-S	1022	0.00316367	38841
14704	CAM277	189	DMSO	4000	NA	52036
14704	CAM277	189	L8-D7-S	1083	0.0100053	52036
14704	CAM277	342	L21-D1-S	1549	5	24487
14704	CAM277	295	NC-1	4000	NA	45020
14704	CAM277	266	NC-1	4000	NA	55398
14704	CAM277	91	DMSO	4000	NA	46642
14704	CAM277	91	L7-D3-S	1594	1.00018	46642
14704	CAM277	341	L22-D1-S	1560	10	37663
14704	CAM277	107	DMSO	4000	NA	67931
14704	CAM277	107	L4-D4-S	1561	0.316311	67931
14704	CAM277	87	DMSO	4000	NA	19115
14704	CAM277	87	L6-D3-S	1032	1.00018	19115
14704	CAM277	174	DMSO	4000	NA	67317
14704	CAM277	174	L2-D7-S	1003	0.000100053	67317
14704	CAM277	214	DMSO	4000	NA	57175
14704	CAM277	214	L9-D7-S	1049	0.0100053	57175
14704	CAM277	221	L22-D6-S	1560	0.0316367	56424
14704	CAM277	39	DMSO	4000	NA	13889
14704	CAM277	39	L6-D1-S	1032	10	13889
14704	CAM277	97	B	NA	NA	141
14704	CAM277	12	UN-USED	NA	NA	78708
14704	CAM277	41	NC-1	4000	NA	71095
14704	CAM277	312	UN-USED	NA	NA	68807
14704	CAM277	302	L14-D3-S	1042	1.00018	72559
14704	CAM277	229	L15-D6-S	1047	0.0316367	61119
14704	CAM277	45	DMSO	4000	NA	1962
14704	CAM277	45	L8-D1-S	1083	10	1962
14704	CAM277	260	DMSO	4000	NA	61119
14704	CAM277	260	L10-D5-S	1054	0.0400141	61119
14704	CAM277	370	UN-USED	NA	NA	73085
14704	CAM277	315	L24-D2-S	1937	3.16256	60624
14704	CAM277	1	UN-USED	NA	NA	138
14704	CAM277	338	NC-1	4000	NA	57602
14704	CAM277	144	UN-USED	NA	NA	78087
14704	CAM277	380	UN-USED	NA	NA	67773
14704	CAM277	300	L16-D3-S	1053	1.00018	52958
14704	CAM277	222	L21-D6-S	1549	0.0158183	64158
14704	CAM277	25	B	NA	NA	155
14704	CAM277	286	DMSO	4000	NA	64065
14704	CAM277	286	L9-D4-S	1049	0.316311	64065
14704	CAM277	120	UN-USED	NA	NA	86322
14704	CAM277	83	DMSO	4000	NA	53786
14704	CAM277	83	L4-D3-S	1561	1.00018	53786
14704	CAM277	381	UN-USED	NA	NA	68853
14704	CAM277	305	L12-D3-S	1021	1.00018	70219
14704	CAM277	308	DMSO	4000	NA	64841
14704	CAM277	308	L10-D3-S	1054	0.40007	64841
14704	CAM277	254	L14-D5-S	1042	0.100035	65490
14704	CAM277	373	UN-USED	NA	NA	84034
14704	CAM277	217	B	NA	NA	293
14704	CAM277	328	L13-D2-S	1025	3.16256	63492
14704	CAM277	239	NC-1	4000	NA	54373
14704	CAM277	281	L12-D4-S	1021	0.316311	43552
14704	CAM277	269	L22-D4-S	1560	0.316311	56134
14704	CAM277	205	L15-D7-S	1047	0.0100053	70756
14704	CAM277	42	NC-1	4000	NA	47188
14704	CAM277	22	UN-USED	NA	NA	64824
14704	CAM277	363	UN-USED	NA	NA	68499
14704	CAM277	301	L15-D3-S	1047	1.00018	61563
14704	CAM277	6	UN-USED	NA	NA	60077
14704	CAM277	183	DMSO	4000	NA	73532
14704	CAM277	183	L6-D7-S	1032	0.0100053	73532
14704	CAM277	51	DMSO	4000	NA	37305
14704	CAM277	51	L1-D2-S	1179	3.16256	37305
14704	CAM277	362	UN-USED	NA	NA	43057
14704	CAM277	317	L22-D2-S	1560	3.16256	48725
14704	CAM277	296	L20-D3-S	1017	1.00018	57872
14704	CAM277	265	B	NA	NA	192
14704	CAM277	169	B	NA	NA	102
14704	CAM277	171	DMSO	4000	NA	54290
14704	CAM277	171	L1-D7-S	1179	0.0100053	54290
14704	CAM277	384	UN-USED	NA	NA	65789
14704	CAM277	200	L20-D7-S	1017	0.0100053	68597
14704	CAM277	18	UN-USED	NA	NA	60555
14704	CAM277	376	UN-USED	NA	NA	90148
14704	CAM277	366	UN-USED	NA	NA	88594
14704	CAM277	329	L12-D2-S	1021	3.16256	65217
14704	CAM277	27	DMSO	4000	NA	31297
14704	CAM277	27	L1-D1-S	1179	10	31297
14704	CAM277	272	L20-D4-S	1017	0.316311	49803
14704	CAM277	161	DMSO	4000	NA	52338
14704	CAM277	161	PC1-D5-S	1862	0.015625	52338
14704	CAM277	298	L18-D3-S	1372	0.100018	49066
14704	CAM277	95	DMSO	4000	NA	391
14704	CAM277	95	PC1-D1-S	1862	4	391
14704	CAM277	313	B	NA	NA	209
14704	CAM277	20	UN-USED	NA	NA	64910
14704	CAM277	109	DMSO	4000	NA	61736
14704	CAM277	109	L5-D4-S	1510	0.316311	61736
14704	CAM277	231	NC-0	NA	NA	65165
14704	CAM277	243	L24-D5-S	1937	0.100035	64226
14704	CAM277	343	NC-1	4000	NA	55058
14704	CAM277	78	DMSO	4000	NA	61495
14704	CAM277	78	L2-D3-S	1003	0.0100018	61495
14704	CAM277	294	L21-D3-S	1549	0.500088	30478
14704	CAM277	349	L15-D1-S	1047	10	67607
14704	CAM277	106	DMSO	4000	NA	853
14704	CAM277	106	PC1-D1-S	1862	4	853
14704	CAM277	275	L17-D4-S	2171	0.316311	54648
14704	CAM277	157	DMSO	4000	NA	72081
14704	CAM277	157	L5-D6-S	1510	0.0316367	72081
14704	CAM277	65	DMSO	4000	NA	2491
14704	CAM277	65	PC1-D1-S	1862	4	2491
14704	CAM277	197	L22-D7-S	1560	0.0100053	56321
14704	CAM277	203	L17-D7-S	2171	0.0100053	59685
14704	CAM277	138	NC-1	4000	NA	63304
14704	CAM277	137	DMSO	4000	NA	57925
14704	CAM277	137	PC1-D4-S	1862	0.0625	57925
14704	CAM277	321	L19-D2-S	1373	3.16256	61564
14704	CAM277	284	DMSO	4000	NA	61443
14704	CAM277	284	L10-D4-S	1054	0.126524	61443
14704	CAM277	247	NC-1	4000	NA	58822
14704	CAM277	371	UN-USED	NA	NA	82804
14704	CAM277	204	L16-D7-S	1053	0.0100053	80670
14704	CAM277	289	B	NA	NA	155
14704	CAM277	165	DMSO	4000	NA	65479
14704	CAM277	165	L8-D6-S	1083	0.0316367	65479
14704	CAM277	346	L18-D1-S	1372	1	32679
14704	CAM277	17	UN-USED	NA	NA	63185
14704	CAM277	2	UN-USED	NA	NA	58848
14704	CAM277	186	NC-1	4000	NA	59941
14704	CAM277	82	NC-1	4000	NA	57790
14704	CAM277	147	DMSO	4000	NA	54870
14704	CAM277	147	L1-D6-S	1179	0.0316367	54870
14704	CAM277	339	L24-D1-S	1937	10	30290
14704	CAM277	228	L16-D6-S	1053	0.0316367	79696
14704	CAM277	323	L17-D2-S	2171	3.16256	47922
14704	CAM277	268	L23-D4-S	1564	0.316311	83020
14704	CAM277	345	L19-D1-S	1373	10	66070
14704	CAM277	69	DMSO	4000	NA	53304
14704	CAM277	69	L8-D2-S	1083	3.16256	53304
14704	CAM277	224	L20-D6-S	1017	0.0316367	73430
14704	CAM277	187	DMSO	4000	NA	58660
14704	CAM277	187	L7-D7-S	1594	0.0100053	58660
14704	CAM277	282	L11-D4-S	1011	0.316311	70308
14704	CAM277	262	DMSO	4000	NA	58353
14704	CAM277	262	L9-D5-S	1049	0.100035	58353
14704	CAM277	121	B	NA	NA	273
14704	CAM277	212	DMSO	4000	NA	63168
14704	CAM277	212	L10-D7-S	1054	0.00400211	63168
14704	CAM277	352	L13-D1-S	1025	10	87006
14704	CAM277	344	L20-D1-S	1017	10	50820
14704	CAM277	126	DMSO	4000	NA	64996
14704	CAM277	126	L2-D5-S	1003	0.00100035	64996
14704	CAM277	238	DMSO	4000	NA	61307
14704	CAM277	238	L9-D6-S	1049	0.0316367	61307
14704	CAM277	251	L17-D5-S	2171	0.100035	46251
14704	CAM277	369	UN-USED	NA	NA	84290
14704	CAM277	253	L15-D5-S	1047	0.100035	66497
14704	CAM277	279	DMSO	4000	NA	658
14704	CAM277	279	PC1-D1-S	1862	4	658
14704	CAM277	176	DMSO	4000	NA	8395
14704	CAM277	176	L3-D7-S	1022	0.00100053	8395
14704	CAM277	209	L12-D7-S	1021	0.0100053	57243
14704	CAM277	216	UN-USED	NA	NA	86436
14704	CAM277	256	L13-D5-S	1025	0.100035	57551
14704	CAM277	372	UN-USED	NA	NA	81761
14704	CAM277	117	DMSO	4000	NA	45891
14704	CAM277	117	L8-D4-S	1083	0.316311	45891
14704	CAM277	170	DMSO	4000	NA	1843
14704	CAM277	170	PC1-D1-S	1862	4	1843
14704	CAM277	63	DMSO	4000	NA	18326
14704	CAM277	63	L6-D2-S	1032	3.16256	18326
14704	CAM277	7	UN-USED	NA	NA	69860
14704	CAM277	80	DMSO	4000	NA	58977
14704	CAM277	80	L3-D3-S	1022	0.100018	58977
14704	CAM277	26	NC-1	4000	NA	71188
14704	CAM277	227	L17-D6-S	2171	0.0316367	50820
14704	CAM277	336	UN-USED	NA	NA	64653
14704	CAM277	99	DMSO	4000	NA	58046
14704	CAM277	99	L1-D4-S	1179	0.316311	58046
14704	CAM277	72	UN-USED	NA	NA	61648
14704	CAM277	179	DMSO	4000	NA	61187
14704	CAM277	179	L4-D7-S	1561	0.0100053	61187
14704	CAM277	383	UN-USED	NA	NA	72610
14704	CAM277	264	UN-USED	NA	NA	92676
14704	CAM277	255	NC-1	4000	NA	79184
14704	CAM277	297	L19-D3-S	1373	1.00018	67043
14704	CAM277	359	NC-1	4000	NA	69810
14704	CAM277	277	L15-D4-S	1047	0.316311	68409
14704	CAM277	232	L13-D6-S	1025	0.0316367	63970
14704	CAM277	10	UN-USED	NA	NA	84871
14704	CAM277	225	L19-D6-S	1373	0.0316367	62194
14704	CAM277	330	L11-D2-S	1011	3.16256	7084
14704	CAM277	207	NC-1	4000	NA	62099
14704	CAM277	167	NC-1	4000	NA	53948
14704	CAM277	48	UN-USED	NA	NA	67948
14704	CAM277	360	UN-USED	NA	NA	81336
14704	CAM277	133	DMSO	4000	NA	59343
14704	CAM277	133	L5-D5-S	1510	0.100035	59343
14704	CAM277	290	DMSO	4000	NA	3191
14704	CAM277	290	PC1-D1-S	1862	4	3191
14704	CAM277	123	DMSO	4000	NA	50244
14704	CAM277	123	L1-D5-S	1179	0.100035	50244
14704	CAM277	304	L13-D3-S	1025	1.00018	59309
14704	CAM277	50	NC-0	NA	NA	48691
14704	CAM277	210	L11-D7-S	1011	0.0100053	70407
14704	CAM277	258	L11-D5-S	1011	0.100035	53641
14704	CAM277	56	DMSO	4000	NA	47188
14704	CAM277	56	L3-D2-S	1022	0.316256	47188
14704	CAM277	19	UN-USED	NA	NA	52941
14704	CAM277	293	L22-D3-S	1560	1.00018	53709
14704	CAM277	54	DMSO	4000	NA	84245
14704	CAM277	54	L2-D2-S	1003	0.0316256	84245
14704	CAM277	365	UN-USED	NA	NA	74847
14704	CAM277	274	L18-D4-S	1372	0.0316311	60316
14704	CAM277	306	L11-D3-S	1011	1.00018	26131
14704	CAM277	322	L18-D2-S	1372	0.316256	38517
14704	CAM277	353	L12-D1-S	1021	10	59190
14704	CAM277	375	UN-USED	NA	NA	92556
14704	CAM277	30	DMSO	4000	NA	62536
14704	CAM277	30	L2-D1-S	1003	0.1	62536
14704	CAM277	141	DMSO	4000	NA	38790
14704	CAM277	141	L8-D5-S	1083	0.100035	38790
14704	CAM277	128	DMSO	4000	NA	32975
14704	CAM277	128	L3-D5-S	1022	0.0100035	32975
14704	CAM277	252	L16-D5-S	1053	0.100035	88765
14704	CAM277	310	DMSO	4000	NA	57636
14704	CAM277	310	L9-D3-S	1049	1.00018	57636
14704	CAM277	75	DMSO	4000	NA	40872
14704	CAM277	75	L1-D3-S	1179	1.00018	40872
14704	CAM277	303	NC-1	4000	NA	55639
14704	CAM277	192	UN-USED	NA	NA	77938
14704	CAM277	250	L18-D5-S	1372	0.0100035	61785
14704	CAM277	59	DMSO	4000	NA	61288
14704	CAM277	59	L4-D2-S	1561	3.16256	61288
14704	CAM277	215	DMSO	4000	NA	1999
14704	CAM277	215	PC1-D1-S	1862	4	1999
14704	CAM277	278	L14-D4-S	1042	0.316311	65114
14704	CAM277	150	DMSO	4000	NA	53914
14704	CAM277	150	L2-D6-S	1003	0.000316367	53914
14704	CAM277	130	NC-1	4000	NA	68819
14704	CAM277	155	DMSO	4000	NA	71261
14704	CAM277	155	L4-D6-S	1561	0.0316367	71261
14704	CAM277	245	L22-D5-S	1560	0.100035	68324
14704	CAM277	267	L24-D4-S	1937	0.316311	60419
14704	CAM277	354	L11-D1-S	1011	10	483
14704	CAM277	219	L24-D6-S	1937	0.0316367	62892
14704	CAM277	318	L21-D2-S	1549	1.58128	19316
14704	CAM277	13	UN-USED	NA	NA	70271
14704	CAM277	257	L12-D5-S	1021	0.100035	62058
14704	CAM277	85	DMSO	4000	NA	67163
14704	CAM277	85	L5-D3-S	1510	1.00018	67163
14704	CAM277	3	UN-USED	NA	NA	59770
14704	CAM277	185	NC-1	4000	NA	55314
14704	CAM277	332	DMSO	4000	NA	53631
14704	CAM277	332	L10-D2-S	1054	1.26502	53631
14704	CAM277	248	L20-D5-S	1017	0.100035	49595
14704	CAM277	111	DMSO	4000	NA	41777
14704	CAM277	111	L6-D4-S	1032	0.316311	41777
14704	CAM277	9	UN-USED	NA	NA	59855
14704	CAM277	146	NC-1	4000	NA	65882
14704	CAM277	356	DMSO	4000	NA	73429
14704	CAM277	356	L10-D1-S	1054	4	73429
14704	CAM277	4	UN-USED	NA	NA	58575
14704	CAM277	34	NC-1	4000	NA	65013
14704	CAM277	196	L23-D7-S	1564	0.0100053	58968
14705	CAM277	32	DMSO	4000	NA	45020
14705	CAM277	32	L3-D1-S	1022	1	45020
14705	CAM277	276	L16-D4-S	1053	0.316311	61581
14705	CAM277	90	NC-1	4000	NA	51319
14705	CAM277	206	L14-D7-S	1042	0.0100053	66241
14705	CAM277	71	NC-1	4000	NA	44184
14705	CAM277	102	DMSO	4000	NA	57839
14705	CAM277	102	L2-D4-S	1003	0.00316311	57839
14705	CAM277	358	DMSO	4000	NA	35666
14705	CAM277	358	L9-D1-S	1049	10	35666
14705	CAM277	16	UN-USED	NA	NA	56629
14705	CAM277	233	L12-D6-S	1021	0.0316367	63663
14705	CAM277	368	UN-USED	NA	NA	110303
14705	CAM277	220	L23-D6-S	1564	0.0316367	69314
14705	CAM277	316	L23-D2-S	1564	3.16256	57158
14705	CAM277	163	DMSO	4000	NA	87245
14705	CAM277	163	L7-D6-S	1594	0.0316367	87245
14705	CAM277	89	DMSO	4000	NA	10374
14705	CAM277	89	PC1-D2-S	1862	1	10374
14705	CAM277	35	DMSO	4000	NA	44832
14705	CAM277	35	L4-D1-S	1561	10	44832
14705	CAM277	11	UN-USED	NA	NA	78160
14705	CAM277	347	L17-D1-S	2171	10	64209
14705	CAM277	208	L13-D7-S	1025	0.0100053	67112
14705	CAM277	93	DMSO	4000	NA	71568
14705	CAM277	93	L8-D3-S	1083	1.00018	71568
14705	CAM277	292	L23-D3-S	1564	1.00018	88116
14705	CAM277	378	UN-USED	NA	NA	69221
14705	CAM277	325	L15-D2-S	1047	3.16256	44986
14705	CAM277	350	L14-D1-S	1042	10	63065
14705	CAM277	291	L24-D3-S	1937	1.00018	48998
14705	CAM277	374	UN-USED	NA	NA	86544
14705	CAM277	199	NC-1	4000	NA	65473
14705	CAM277	226	L18-D6-S	1372	0.00316367	62877
14705	CAM277	15	UN-USED	NA	NA	63321
14705	CAM277	382	UN-USED	NA	NA	75965
14705	CAM277	337	B	NA	NA	207
14705	CAM277	73	B	NA	NA	222
14705	CAM277	340	L23-D1-S	1564	10	54045
14705	CAM277	67	DMSO	4000	NA	39336
14705	CAM277	67	L7-D2-S	1594	3.16256	39336
14705	CAM277	241	B	NA	NA	190
14705	CAM277	198	L21-D7-S	1549	0.00500263	94315
14705	CAM277	139	DMSO	4000	NA	56202
14705	CAM277	139	L7-D5-S	1594	0.100035	56202
14705	CAM277	320	L20-D2-S	1017	3.16256	47564
14705	CAM277	280	L13-D4-S	1025	0.316311	63031
14705	CAM277	273	L19-D4-S	1373	0.316311	78211
14705	CAM277	236	DMSO	4000	NA	60248
14705	CAM277	236	L10-D6-S	1054	0.0126547	60248
14705	CAM277	361	UN-USED	NA	NA	188
14705	CAM277	249	L19-D5-S	1373	0.100035	68756
14705	CAM277	218	NC-1	4000	NA	61392
14705	CAM277	202	L18-D7-S	1372	0.00100053	64960
14705	CAM277	168	UN-USED	NA	NA	83848
14705	CAM277	135	DMSO	4000	NA	67692
14705	CAM277	135	L6-D5-S	1032	0.100035	67692
14705	CAM277	14	UN-USED	NA	NA	76213
14705	CAM277	348	L16-D1-S	1053	10	53786
14705	CAM277	145	B	NA	NA	119
14705	CAM277	49	B	NA	NA	154
14705	CAM277	178	NC-1	4000	NA	48759
14705	CAM277	24	UN-USED	NA	NA	80636
14705	CAM277	104	DMSO	4000	NA	54838
14705	CAM277	104	L3-D4-S	1022	0.0316311	54838
14705	CAM277	131	DMSO	4000	NA	59374
14705	CAM277	131	L4-D5-S	1561	0.100035	59374
14705	CAM277	181	DMSO	4000	NA	73976
14705	CAM277	181	L5-D7-S	1510	0.0100053	73976
14705	CAM277	234	L11-D6-S	1011	0.0316367	59582
14705	CAM277	314	NC-1	4000	NA	67914
14705	CAM277	154	NC-0	NA	NA	65797
14705	CAM277	23	UN-USED	NA	NA	72285
14705	CAM277	364	UN-USED	NA	NA	86160
14705	CAM277	96	UN-USED	NA	NA	90353
14705	CAM277	159	DMSO	4000	NA	63441
14705	CAM277	159	L6-D6-S	1032	0.0316367	63441
14705	CAM277	326	L14-D2-S	1042	3.16256	60965
14705	CAM277	47	NC-1	4000	NA	57995
14705	CAM277	367	UN-USED	NA	NA	86970
14705	CAM277	8	UN-USED	NA	NA	57615
14705	CAM277	335	NC-0	NA	NA	62123
14705	CAM277	37	DMSO	4000	NA	48803
14705	CAM277	37	L5-D1-S	1510	10	48803
14705	CAM277	43	DMSO	4000	NA	23770
14705	CAM277	43	L7-D1-S	1594	10	23770
14705	CAM277	270	L21-D4-S	1549	0.158156	65168
14705	CAM277	195	L24-D7-S	1937	0.0100053	56117
14705	CAM277	5	UN-USED	NA	NA	55580
14705	CAM277	21	UN-USED	NA	NA	78863
14705	CAM277	288	UN-USED	NA	NA	98209
14705	CAM277	193	B	NA	NA	154
14705	CAM277	119	NC-1	4000	NA	57312
14705	CAM277	324	L16-D2-S	1053	3.16256	62109
14705	CAM277	244	L23-D5-S	1564	0.100035	64977
14705	CAM277	351	NC-1	4000	NA	67385
14705	CAM277	246	L21-D5-S	1549	0.0500176	62058
14705	CAM277	240	UN-USED	NA	NA	76328
14705	CAM277	334	DMSO	4000	NA	41538
14705	CAM277	334	L9-D2-S	1049	3.16256	41538
14705	CAM277	61	DMSO	4000	NA	58934
14705	CAM277	61	L5-D2-S	1510	3.16256	58934
14705	CAM277	230	L14-D6-S	1042	0.0316367	67539
14705	CAM277	299	L17-D3-S	2171	1.00018	66002
14705	CAM277	115	DMSO	4000	NA	64738
14705	CAM277	115	L7-D4-S	1594	0.316311	64738
14705	CAM277	377	UN-USED	NA	NA	97167
14705	CAM277	201	L19-D7-S	1373	0.0100053	60368
14705	CAM277	379	UN-USED	NA	NA	68068
14705	CAM277	113	DMSO	4000	NA	75069
14705	CAM277	113	PC1-D3-S	1862	0.25	75069
14705	CAM277	152	DMSO	4000	NA	52190
14705	CAM277	152	L3-D6-S	1022	0.00316367	52190
14705	CAM277	189	DMSO	4000	NA	55511
14705	CAM277	189	L8-D7-S	1083	0.0100053	55511
14705	CAM277	342	L21-D1-S	1549	5	16005
14705	CAM277	295	NC-1	4000	NA	54512
14705	CAM277	266	NC-1	4000	NA	76554
14705	CAM277	91	DMSO	4000	NA	40411
14705	CAM277	91	L7-D3-S	1594	1.00018	40411
14705	CAM277	341	L22-D1-S	1560	10	38141
14705	CAM277	107	DMSO	4000	NA	73071
14705	CAM277	107	L4-D4-S	1561	0.316311	73071
14705	CAM277	87	DMSO	4000	NA	19701
14705	CAM277	87	L6-D3-S	1032	1.00018	19701
14705	CAM277	174	DMSO	4000	NA	52788
14705	CAM277	174	L2-D7-S	1003	0.000100053	52788
14705	CAM277	214	DMSO	4000	NA	62929
14705	CAM277	214	L9-D7-S	1049	0.0100053	62929
14705	CAM277	221	L22-D6-S	1560	0.0316367	51695
14705	CAM277	39	DMSO	4000	NA	13889
14705	CAM277	39	L6-D1-S	1032	10	13889
14705	CAM277	97	B	NA	NA	246
14705	CAM277	12	UN-USED	NA	NA	88987
14705	CAM277	41	NC-1	4000	NA	53897
14705	CAM277	312	UN-USED	NA	NA	83026
14705	CAM277	302	L14-D3-S	1042	1.00018	57773
14705	CAM277	229	L15-D6-S	1047	0.0316367	61563
14705	CAM277	45	DMSO	4000	NA	2355
14705	CAM277	45	L8-D1-S	1083	10	2355
14705	CAM277	260	DMSO	4000	NA	59002
14705	CAM277	260	L10-D5-S	1054	0.0400141	59002
14705	CAM277	370	UN-USED	NA	NA	107399
14705	CAM277	315	L24-D2-S	1937	3.16256	44269
14705	CAM277	1	UN-USED	NA	NA	224
14705	CAM277	338	NC-1	4000	NA	72999
14705	CAM277	144	UN-USED	NA	NA	58558
14705	CAM277	380	UN-USED	NA	NA	80567
14705	CAM277	300	L16-D3-S	1053	1.00018	53436
14705	CAM277	222	L21-D6-S	1549	0.0158183	67129
14705	CAM277	25	B	NA	NA	121
14705	CAM277	286	DMSO	4000	NA	56356
14705	CAM277	286	L9-D4-S	1049	0.316311	56356
14705	CAM277	120	UN-USED	NA	NA	75291
14705	CAM277	83	DMSO	4000	NA	45259
14705	CAM277	83	L4-D3-S	1561	1.00018	45259
14705	CAM277	381	UN-USED	NA	NA	63543
14705	CAM277	305	L12-D3-S	1021	1.00018	70407
14705	CAM277	308	DMSO	4000	NA	84119
14705	CAM277	308	L10-D3-S	1054	0.40007	84119
14705	CAM277	254	L14-D5-S	1042	0.100035	65306
14705	CAM277	373	UN-USED	NA	NA	92715
14705	CAM277	217	B	NA	NA	239
14705	CAM277	328	L13-D2-S	1025	3.16256	63099
14705	CAM277	239	NC-1	4000	NA	62894
14705	CAM277	281	L12-D4-S	1021	0.316311	55724
14705	CAM277	269	L22-D4-S	1560	0.316311	55649
14705	CAM277	205	L15-D7-S	1047	0.0100053	60829
14705	CAM277	42	NC-1	4000	NA	56321
14705	CAM277	22	UN-USED	NA	NA	56252
14705	CAM277	363	UN-USED	NA	NA	101984
14705	CAM277	301	L15-D3-S	1047	1.00018	67470
14705	CAM277	6	UN-USED	NA	NA	62382
14705	CAM277	183	DMSO	4000	NA	56304
14705	CAM277	183	L6-D7-S	1032	0.0100053	56304
14705	CAM277	51	DMSO	4000	NA	31416
14705	CAM277	51	L1-D2-S	1179	3.16256	31416
14705	CAM277	362	UN-USED	NA	NA	107928
14705	CAM277	317	L22-D2-S	1560	3.16256	55683
14705	CAM277	296	L20-D3-S	1017	1.00018	56202
14705	CAM277	265	B	NA	NA	171
14705	CAM277	169	B	NA	NA	172
14705	CAM277	171	DMSO	4000	NA	60077
14705	CAM277	171	L1-D7-S	1179	0.0100053	60077
14705	CAM277	384	UN-USED	NA	NA	71158
14705	CAM277	200	L20-D7-S	1017	0.0100053	57073
14705	CAM277	18	UN-USED	NA	NA	47017
14705	CAM277	376	UN-USED	NA	NA	79099
14705	CAM277	366	UN-USED	NA	NA	78603
14705	CAM277	329	L12-D2-S	1021	3.16256	71774
14705	CAM277	27	DMSO	4000	NA	32662
14705	CAM277	27	L1-D1-S	1179	10	32662
14705	CAM277	272	L20-D4-S	1017	0.316311	62502
14705	CAM277	161	DMSO	4000	NA	63047
14705	CAM277	161	PC1-D5-S	1862	0.015625	63047
14705	CAM277	298	L18-D3-S	1372	0.100018	47973
14705	CAM277	95	DMSO	4000	NA	1344
14705	CAM277	95	PC1-D1-S	1862	4	1344
14705	CAM277	313	B	NA	NA	192
14705	CAM277	20	UN-USED	NA	NA	66019
14705	CAM277	109	DMSO	4000	NA	97339
14705	CAM277	109	L5-D4-S	1510	0.316311	97339
14705	CAM277	231	NC-0	NA	NA	59531
14705	CAM277	243	L24-D5-S	1937	0.100035	53373
14705	CAM277	343	NC-1	4000	NA	56168
14705	CAM277	78	DMSO	4000	NA	54682
14705	CAM277	78	L2-D3-S	1003	0.0100018	54682
14705	CAM277	294	L21-D3-S	1549	0.500088	33260
14705	CAM277	349	L15-D1-S	1047	10	71022
14705	CAM277	106	DMSO	4000	NA	2103
14705	CAM277	106	PC1-D1-S	1862	4	2103
14705	CAM277	275	L17-D4-S	2171	0.316311	61375
14705	CAM277	157	DMSO	4000	NA	64790
14705	CAM277	157	L5-D6-S	1510	0.0316367	64790
14705	CAM277	65	DMSO	4000	NA	1723
14705	CAM277	65	PC1-D1-S	1862	4	1723
14705	CAM277	197	L22-D7-S	1560	0.0100053	62007
14705	CAM277	203	L17-D7-S	2171	0.0100053	90626
14705	CAM277	138	NC-1	4000	NA	55718
14705	CAM277	137	DMSO	4000	NA	59002
14705	CAM277	137	PC1-D4-S	1862	0.0625	59002
14705	CAM277	321	L19-D2-S	1373	3.16256	51661
14705	CAM277	284	DMSO	4000	NA	60521
14705	CAM277	284	L10-D4-S	1054	0.126524	60521
14705	CAM277	247	NC-1	4000	NA	65882
14705	CAM277	371	UN-USED	NA	NA	107211
14705	CAM277	204	L16-D7-S	1053	0.0100053	64653
14705	CAM277	289	B	NA	NA	188
14705	CAM277	165	DMSO	4000	NA	61955
14705	CAM277	165	L8-D6-S	1083	0.0316367	61955
14705	CAM277	346	L18-D1-S	1372	1	31647
14705	CAM277	17	UN-USED	NA	NA	51080
14705	CAM277	2	UN-USED	NA	NA	64380
14705	CAM277	186	NC-1	4000	NA	47035
14705	CAM277	82	NC-1	4000	NA	75376
14705	CAM277	147	DMSO	4000	NA	54373
14705	CAM277	147	L1-D6-S	1179	0.0316367	54373
14705	CAM277	339	L24-D1-S	1937	10	1254
14705	CAM277	228	L16-D6-S	1053	0.0316367	61392
14705	CAM277	323	L17-D2-S	2171	3.16256	64516
14705	CAM277	268	L23-D4-S	1564	0.316311	60615
14705	CAM277	345	L19-D1-S	1373	10	74061
14705	CAM277	69	DMSO	4000	NA	41096
14705	CAM277	69	L8-D2-S	1083	3.16256	41096
14705	CAM277	224	L20-D6-S	1017	0.0316367	70851
14705	CAM277	187	DMSO	4000	NA	59668
14705	CAM277	187	L7-D7-S	1594	0.0100053	59668
14705	CAM277	282	L11-D4-S	1011	0.316311	60202
14705	CAM277	262	DMSO	4000	NA	62715
14705	CAM277	262	L9-D5-S	1049	0.100035	62715
14705	CAM277	121	B	NA	NA	222
14705	CAM277	212	DMSO	4000	NA	73703
14705	CAM277	212	L10-D7-S	1054	0.00400211	73703
14705	CAM277	352	L13-D1-S	1025	10	67009
14705	CAM277	344	L20-D1-S	1017	10	58524
14705	CAM277	126	DMSO	4000	NA	56390
14705	CAM277	126	L2-D5-S	1003	0.00100035	56390
14705	CAM277	238	DMSO	4000	NA	58080
14705	CAM277	238	L9-D6-S	1049	0.0316367	58080
14705	CAM277	251	L17-D5-S	2171	0.100035	79191
14705	CAM277	369	UN-USED	NA	NA	86357
14705	CAM277	253	L15-D5-S	1047	0.100035	79235
14705	CAM277	279	DMSO	4000	NA	4671
14705	CAM277	279	PC1-D1-S	1862	4	4671
14705	CAM277	176	DMSO	4000	NA	24624
14705	CAM277	176	L3-D7-S	1022	0.00100053	24624
14705	CAM277	209	L12-D7-S	1021	0.0100053	60043
14705	CAM277	216	UN-USED	NA	NA	83163
14705	CAM277	256	L13-D5-S	1025	0.100035	64585
14705	CAM277	372	UN-USED	NA	NA	89089
14705	CAM277	117	DMSO	4000	NA	78380
14705	CAM277	117	L8-D4-S	1083	0.316311	78380
14705	CAM277	170	DMSO	4000	NA	827
14705	CAM277	170	PC1-D1-S	1862	4	827
14705	CAM277	63	DMSO	4000	NA	19606
14705	CAM277	63	L6-D2-S	1032	3.16256	19606
14705	CAM277	7	UN-USED	NA	NA	63961
14705	CAM277	80	DMSO	4000	NA	50415
14705	CAM277	80	L3-D3-S	1022	0.100018	50415
14705	CAM277	26	NC-1	4000	NA	61546
14705	CAM277	227	L17-D6-S	2171	0.0316367	56270
14705	CAM277	336	UN-USED	NA	NA	83436
14705	CAM277	99	DMSO	4000	NA	67061
14705	CAM277	99	L1-D4-S	1179	0.316311	67061
14705	CAM277	72	UN-USED	NA	NA	68495
14705	CAM277	179	DMSO	4000	NA	78518
14705	CAM277	179	L4-D7-S	1561	0.0100053	78518
14705	CAM277	383	UN-USED	NA	NA	89943
14705	CAM277	264	UN-USED	NA	NA	89328
14705	CAM277	255	NC-1	4000	NA	49631
14705	CAM277	297	L19-D3-S	1373	1.00018	61995
14705	CAM277	359	NC-1	4000	NA	52924
14705	CAM277	277	L15-D4-S	1047	0.316311	56615
14705	CAM277	232	L13-D6-S	1025	0.0316367	58455
14705	CAM277	10	UN-USED	NA	NA	59070
14705	CAM277	225	L19-D6-S	1373	0.0316367	66343
14705	CAM277	330	L11-D2-S	1011	3.16256	5102
14705	CAM277	207	NC-1	4000	NA	63754
14705	CAM277	167	NC-1	4000	NA	57201
14705	CAM277	48	UN-USED	NA	NA	78160
14705	CAM277	360	UN-USED	NA	NA	85178
14705	CAM277	133	DMSO	4000	NA	61648
14705	CAM277	133	L5-D5-S	1510	0.100035	61648
14705	CAM277	290	DMSO	4000	NA	758
14705	CAM277	290	PC1-D1-S	1862	4	758
14705	CAM277	123	DMSO	4000	NA	49820
14705	CAM277	123	L1-D5-S	1179	0.100035	49820
14705	CAM277	304	L13-D3-S	1025	1.00018	67948
14705	CAM277	50	NC-0	NA	NA	72132
14705	CAM277	210	L11-D7-S	1011	0.0100053	62843
14705	CAM277	258	L11-D5-S	1011	0.100035	68153
14705	CAM277	56	DMSO	4000	NA	82941
14705	CAM277	56	L3-D2-S	1022	0.316256	82941
14705	CAM277	19	UN-USED	NA	NA	60133
14705	CAM277	293	L22-D3-S	1560	1.00018	58490
14705	CAM277	54	DMSO	4000	NA	64960
14705	CAM277	54	L2-D2-S	1003	0.0316256	64960
14705	CAM277	365	UN-USED	NA	NA	81080
14705	CAM277	274	L18-D4-S	1372	0.0316311	59563
14705	CAM277	306	L11-D3-S	1011	1.00018	30716
14705	CAM277	322	L18-D2-S	1372	0.316256	41504
14705	CAM277	353	L12-D1-S	1021	10	57790
14705	CAM277	375	UN-USED	NA	NA	85246
14705	CAM277	30	DMSO	4000	NA	46420
14705	CAM277	30	L2-D1-S	1003	0.1	46420
14705	CAM277	141	DMSO	4000	NA	61375
14705	CAM277	141	L8-D5-S	1083	0.100035	61375
14705	CAM277	128	DMSO	4000	NA	59207
14705	CAM277	128	L3-D5-S	1022	0.0100035	59207
14705	CAM277	252	L16-D5-S	1053	0.100035	59429
14705	CAM277	310	DMSO	4000	NA	60743
14705	CAM277	310	L9-D3-S	1049	1.00018	60743
14705	CAM277	75	DMSO	4000	NA	31100
14705	CAM277	75	L1-D3-S	1179	1.00018	31100
14705	CAM277	303	NC-1	4000	NA	63253
14705	CAM277	192	UN-USED	NA	NA	87057
14705	CAM277	250	L18-D5-S	1372	0.0100035	71205
14705	CAM277	59	DMSO	4000	NA	56885
14705	CAM277	59	L4-D2-S	1561	3.16256	56885
14705	CAM277	215	DMSO	4000	NA	2662
14705	CAM277	215	PC1-D1-S	1862	4	2662
14705	CAM277	278	L14-D4-S	1042	0.316311	68939
14705	CAM277	150	DMSO	4000	NA	57687
14705	CAM277	150	L2-D6-S	1003	0.000316367	57687
14705	CAM277	130	NC-1	4000	NA	52390
14705	CAM277	155	DMSO	4000	NA	98602
14705	CAM277	155	L4-D6-S	1561	0.0316367	98602
14705	CAM277	245	L22-D5-S	1560	0.100035	65012
14705	CAM277	267	L24-D4-S	1937	0.316311	49168
14705	CAM277	354	L11-D1-S	1011	10	348
14705	CAM277	219	L24-D6-S	1937	0.0316367	62741
14705	CAM277	318	L21-D2-S	1549	1.58128	18446
14705	CAM277	13	UN-USED	NA	NA	84176
14705	CAM277	257	L12-D5-S	1021	0.100035	65575
14705	CAM277	85	DMSO	4000	NA	60009
14705	CAM277	85	L5-D3-S	1510	1.00018	60009
14705	CAM277	3	UN-USED	NA	NA	56201
14705	CAM277	185	NC-1	4000	NA	42921
14705	CAM277	332	DMSO	4000	NA	52562
14705	CAM277	332	L10-D2-S	1054	1.26502	52562
14705	CAM277	248	L20-D5-S	1017	0.100035	65899
14705	CAM277	111	DMSO	4000	NA	32372
14705	CAM277	111	L6-D4-S	1032	0.316311	32372
14705	CAM277	9	UN-USED	NA	NA	78277
14705	CAM277	146	NC-1	4000	NA	50579
14705	CAM277	356	DMSO	4000	NA	61943
14705	CAM277	356	L10-D1-S	1054	4	61943
14705	CAM277	4	UN-USED	NA	NA	53419
14705	CAM277	34	NC-1	4000	NA	64192
14705	CAM277	196	L23-D7-S	1564	0.0100053	63987
14706	CAM247	32	DMSO	4000	NA	45303
14706	CAM247	32	L3-D1-S	1022	1	45303
14706	CAM247	276	L16-D4-S	1053	0.316311	88935
14706	CAM247	90	NC-1	4000	NA	105879
14706	CAM247	206	L14-D7-S	1042	0.0100053	84279
14706	CAM247	71	NC-1	4000	NA	93632
14706	CAM247	102	DMSO	4000	NA	103197
14706	CAM247	102	L2-D4-S	1003	0.00316311	103197
14706	CAM247	358	DMSO	4000	NA	77784
14706	CAM247	358	L9-D1-S	1049	10	77784
14706	CAM247	16	UN-USED	NA	NA	121407
14706	CAM247	233	L12-D6-S	1021	0.0316367	89021
14706	CAM247	368	UN-USED	NA	NA	113143
14706	CAM247	220	L23-D6-S	1564	0.0316367	100651
14706	CAM247	316	L23-D2-S	1564	3.16256	4760
14706	CAM247	163	DMSO	4000	NA	92795
14706	CAM247	163	L7-D6-S	1594	0.0316367	92795
14706	CAM247	89	DMSO	4000	NA	59305
14706	CAM247	89	PC1-D2-S	1862	1	59305
14706	CAM247	35	DMSO	4000	NA	37834
14706	CAM247	35	L4-D1-S	1561	10	37834
14706	CAM247	11	UN-USED	NA	NA	97236
14706	CAM247	347	L17-D1-S	2171	10	39780
14706	CAM247	208	L13-D7-S	1025	0.0100053	99814
14706	CAM247	93	DMSO	4000	NA	85520
14706	CAM247	93	L8-D3-S	1083	1.00018	85520
14706	CAM247	292	L23-D3-S	1564	1.00018	37837
14706	CAM247	378	UN-USED	NA	NA	94947
14706	CAM247	325	L15-D2-S	1047	3.16256	93319
14706	CAM247	350	L14-D1-S	1042	10	105605
14706	CAM247	291	L24-D3-S	1937	1.00018	109193
14706	CAM247	374	UN-USED	NA	NA	115137
14706	CAM247	199	NC-1	4000	NA	88560
14706	CAM247	226	L18-D6-S	1372	0.00316367	84615
14706	CAM247	15	UN-USED	NA	NA	109722
14706	CAM247	382	UN-USED	NA	NA	91002
14706	CAM247	337	B	NA	NA	190
14706	CAM247	73	B	NA	NA	224
14706	CAM247	340	L23-D1-S	1564	10	2051
14706	CAM247	67	DMSO	4000	NA	99132
14706	CAM247	67	L7-D2-S	1594	3.16256	99132
14706	CAM247	241	B	NA	NA	174
14706	CAM247	198	L21-D7-S	1549	0.00500263	87945
14706	CAM247	139	DMSO	4000	NA	106374
14706	CAM247	139	L7-D5-S	1594	0.100035	106374
14706	CAM247	320	L20-D2-S	1017	3.16256	88765
14706	CAM247	280	L13-D4-S	1025	0.316311	92676
14706	CAM247	273	L19-D4-S	1373	0.316311	103368
14706	CAM247	236	DMSO	4000	NA	112899
14706	CAM247	236	L10-D6-S	1054	0.0126547	112899
14706	CAM247	361	UN-USED	NA	NA	205
14706	CAM247	249	L19-D5-S	1373	0.100035	102462
14706	CAM247	218	NC-1	4000	NA	80294
14706	CAM247	202	L18-D7-S	1372	0.00100053	94161
14706	CAM247	168	UN-USED	NA	NA	89328
14706	CAM247	135	DMSO	4000	NA	110320
14706	CAM247	135	L6-D5-S	1032	0.100035	110320
14706	CAM247	14	UN-USED	NA	NA	103829
14706	CAM247	348	L16-D1-S	1053	10	69331
14706	CAM247	145	B	NA	NA	222
14706	CAM247	49	B	NA	NA	246
14706	CAM247	178	NC-1	4000	NA	102821
14706	CAM247	24	UN-USED	NA	NA	56597
14706	CAM247	104	DMSO	4000	NA	99633
14706	CAM247	104	L3-D4-S	1022	0.0316311	99633
14706	CAM247	131	DMSO	4000	NA	69536
14706	CAM247	131	L4-D5-S	1561	0.100035	69536
14706	CAM247	181	DMSO	4000	NA	112746
14706	CAM247	181	L5-D7-S	1510	0.0100053	112746
14706	CAM247	234	L11-D6-S	1011	0.0316367	72832
14706	CAM247	314	NC-1	4000	NA	102958
14706	CAM247	154	NC-0	NA	NA	109380
14706	CAM247	23	UN-USED	NA	NA	101745
14706	CAM247	364	UN-USED	NA	NA	110030
14706	CAM247	96	UN-USED	NA	NA	99473
14706	CAM247	159	DMSO	4000	NA	109363
14706	CAM247	159	L6-D6-S	1032	0.0316367	109363
14706	CAM247	326	L14-D2-S	1042	3.16256	90063
14706	CAM247	47	NC-1	4000	NA	92624
14706	CAM247	367	UN-USED	NA	NA	89196
14706	CAM247	8	UN-USED	NA	NA	86408
14706	CAM247	335	NC-0	NA	NA	83231
14706	CAM247	37	DMSO	4000	NA	88678
14706	CAM247	37	L5-D1-S	1510	10	88678
14706	CAM247	43	DMSO	4000	NA	89414
14706	CAM247	43	L7-D1-S	1594	10	89414
14706	CAM247	270	L21-D4-S	1549	0.158156	53505
14706	CAM247	195	L24-D7-S	1937	0.0100053	105068
14706	CAM247	5	UN-USED	NA	NA	100375
14706	CAM247	21	UN-USED	NA	NA	99098
14706	CAM247	288	UN-USED	NA	NA	96177
14706	CAM247	193	B	NA	NA	192
14706	CAM247	119	NC-1	4000	NA	104188
14706	CAM247	324	L16-D2-S	1053	3.16256	79622
14706	CAM247	244	L23-D5-S	1564	0.100035	60965
14706	CAM247	351	NC-1	4000	NA	92525
14706	CAM247	246	L21-D5-S	1549	0.0500176	82934
14706	CAM247	240	UN-USED	NA	NA	99661
14706	CAM247	334	DMSO	4000	NA	89926
14706	CAM247	334	L9-D2-S	1049	3.16256	89926
14706	CAM247	61	DMSO	4000	NA	98209
14706	CAM247	61	L5-D2-S	1510	3.16256	98209
14706	CAM247	230	L14-D6-S	1042	0.0316367	75086
14706	CAM247	299	L17-D3-S	2171	1.00018	34915
14706	CAM247	115	DMSO	4000	NA	107035
14706	CAM247	115	L7-D4-S	1594	0.316311	107035
14706	CAM247	377	UN-USED	NA	NA	122466
14706	CAM247	201	L19-D7-S	1373	0.0100053	97287
14706	CAM247	379	UN-USED	NA	NA	97287
14706	CAM247	113	DMSO	4000	NA	74847
14706	CAM247	113	PC1-D3-S	1862	0.25	74847
14706	CAM247	152	DMSO	4000	NA	109623
14706	CAM247	152	L3-D6-S	1022	0.00316367	109623
14706	CAM247	189	DMSO	4000	NA	94298
14706	CAM247	189	L8-D7-S	1083	0.0100053	94298
14706	CAM247	342	L21-D1-S	1549	5	11479
14706	CAM247	295	NC-1	4000	NA	82599
14706	CAM247	266	NC-1	4000	NA	104871
14706	CAM247	91	DMSO	4000	NA	99610
14706	CAM247	91	L7-D3-S	1594	1.00018	99610
14706	CAM247	341	L22-D1-S	1560	10	61938
14706	CAM247	107	DMSO	4000	NA	71153
14706	CAM247	107	L4-D4-S	1561	0.316311	71153
14706	CAM247	87	DMSO	4000	NA	40009
14706	CAM247	87	L6-D3-S	1032	1.00018	40009
14706	CAM247	174	DMSO	4000	NA	93393
14706	CAM247	174	L2-D7-S	1003	0.000100053	93393
14706	CAM247	214	DMSO	4000	NA	83175
14706	CAM247	214	L9-D7-S	1049	0.0100053	83175
14706	CAM247	221	L22-D6-S	1560	0.0316367	90558
14706	CAM247	39	DMSO	4000	NA	33294
14706	CAM247	39	L6-D1-S	1032	10	33294
14706	CAM247	97	B	NA	NA	241
14706	CAM247	12	UN-USED	NA	NA	102531
14706	CAM247	41	NC-1	4000	NA	97116
14706	CAM247	312	UN-USED	NA	NA	105417
14706	CAM247	302	L14-D3-S	1042	1.00018	97390
14706	CAM247	229	L15-D6-S	1047	0.0316367	98414
14706	CAM247	45	DMSO	4000	NA	819
14706	CAM247	45	L8-D1-S	1083	10	819
14706	CAM247	260	DMSO	4000	NA	85315
14706	CAM247	260	L10-D5-S	1054	0.0400141	85315
14706	CAM247	370	UN-USED	NA	NA	112160
14706	CAM247	315	L24-D2-S	1937	3.16256	108226
14706	CAM247	1	UN-USED	NA	NA	241
14706	CAM247	338	NC-1	4000	NA	86971
14706	CAM247	144	UN-USED	NA	NA	96545
14706	CAM247	380	UN-USED	NA	NA	98602
14706	CAM247	300	L16-D3-S	1053	1.00018	94250
14706	CAM247	222	L21-D6-S	1549	0.0158183	85332
14706	CAM247	25	B	NA	NA	209
14706	CAM247	286	DMSO	4000	NA	77742
14706	CAM247	286	L9-D4-S	1049	0.316311	77742
14706	CAM247	120	UN-USED	NA	NA	79474
14706	CAM247	83	DMSO	4000	NA	80909
14706	CAM247	83	L4-D3-S	1561	1.00018	80909
14706	CAM247	381	UN-USED	NA	NA	103607
14706	CAM247	305	L12-D3-S	1021	1.00018	69109
14706	CAM247	308	DMSO	4000	NA	85642
14706	CAM247	308	L10-D3-S	1054	0.40007	85642
14706	CAM247	254	L14-D5-S	1042	0.100035	108885
14706	CAM247	373	UN-USED	NA	NA	105366
14706	CAM247	217	B	NA	NA	121
14706	CAM247	328	L13-D2-S	1025	3.16256	101945
14706	CAM247	239	NC-1	4000	NA	77408
14706	CAM247	281	L12-D4-S	1021	0.316311	99234
14706	CAM247	269	L22-D4-S	1560	0.316311	120485
14706	CAM247	205	L15-D7-S	1047	0.0100053	88833
14706	CAM247	42	NC-1	4000	NA	95357
14706	CAM247	22	UN-USED	NA	NA	94981
14706	CAM247	363	UN-USED	NA	NA	129540
14706	CAM247	301	L15-D3-S	1047	1.00018	85520
14706	CAM247	6	UN-USED	NA	NA	90403
14706	CAM247	183	DMSO	4000	NA	98431
14706	CAM247	183	L6-D7-S	1032	0.0100053	98431
14706	CAM247	51	DMSO	4000	NA	41699
14706	CAM247	51	L1-D2-S	1179	3.16256	41699
14706	CAM247	362	UN-USED	NA	NA	78177
14706	CAM247	317	L22-D2-S	1560	3.16256	92266
14706	CAM247	296	L20-D3-S	1017	1.00018	105310
14706	CAM247	265	B	NA	NA	279
14706	CAM247	169	B	NA	NA	192
14706	CAM247	171	DMSO	4000	NA	93308
14706	CAM247	171	L1-D7-S	1179	0.0100053	93308
14706	CAM247	384	UN-USED	NA	NA	67009
14706	CAM247	200	L20-D7-S	1017	0.0100053	91173
14706	CAM247	18	UN-USED	NA	NA	111823
14706	CAM247	376	UN-USED	NA	NA	99832
14706	CAM247	366	UN-USED	NA	NA	118042
14706	CAM247	329	L12-D2-S	1021	3.16256	76435
14706	CAM247	27	DMSO	4000	NA	6808
14706	CAM247	27	L1-D1-S	1179	10	6808
14706	CAM247	272	L20-D4-S	1017	0.316311	99661
14706	CAM247	161	DMSO	4000	NA	82924
14706	CAM247	161	PC1-D5-S	1862	0.015625	82924
14706	CAM247	298	L18-D3-S	1372	0.100018	24743
14706	CAM247	95	DMSO	4000	NA	534
14706	CAM247	95	PC1-D1-S	1862	4	534
14706	CAM247	313	B	NA	NA	222
14706	CAM247	20	UN-USED	NA	NA	89209
14706	CAM247	109	DMSO	4000	NA	119203
14706	CAM247	109	L5-D4-S	1510	0.316311	119203
14706	CAM247	231	NC-0	NA	NA	112472
14706	CAM247	243	L24-D5-S	1937	0.100035	100088
14706	CAM247	343	NC-1	4000	NA	78259
14706	CAM247	78	DMSO	4000	NA	82719
14706	CAM247	78	L2-D3-S	1003	0.0100018	82719
14706	CAM247	294	L21-D3-S	1549	0.500088	34779
14706	CAM247	349	L15-D1-S	1047	10	71961
14706	CAM247	106	DMSO	4000	NA	1947
14706	CAM247	106	PC1-D1-S	1862	4	1947
14706	CAM247	275	L17-D4-S	2171	0.316311	99866
14706	CAM247	157	DMSO	4000	NA	136443
14706	CAM247	157	L5-D6-S	1510	0.0316367	136443
14706	CAM247	65	DMSO	4000	NA	2047
14706	CAM247	65	PC1-D1-S	1862	4	2047
14706	CAM247	197	L22-D7-S	1560	0.0100053	99132
14706	CAM247	203	L17-D7-S	2171	0.0100053	113702
14706	CAM247	138	NC-1	4000	NA	90216
14706	CAM247	137	DMSO	4000	NA	91856
14706	CAM247	137	PC1-D4-S	1862	0.0625	91856
14706	CAM247	321	L19-D2-S	1373	3.16256	77811
14706	CAM247	284	DMSO	4000	NA	107382
14706	CAM247	284	L10-D4-S	1054	0.126524	107382
14706	CAM247	247	NC-1	4000	NA	50005
14706	CAM247	371	UN-USED	NA	NA	101643
14706	CAM247	204	L16-D7-S	1053	0.0100053	94947
14706	CAM247	289	B	NA	NA	293
14706	CAM247	165	DMSO	4000	NA	116487
14706	CAM247	165	L8-D6-S	1083	0.0316367	116487
14706	CAM247	346	L18-D1-S	1372	1	5938
14706	CAM247	17	UN-USED	NA	NA	111935
14706	CAM247	2	UN-USED	NA	NA	100020
14706	CAM247	186	NC-1	4000	NA	105862
14706	CAM247	82	NC-1	4000	NA	92232
14706	CAM247	147	DMSO	4000	NA	102087
14706	CAM247	147	L1-D6-S	1179	0.0316367	102087
14706	CAM247	339	L24-D1-S	1937	10	517
14706	CAM247	228	L16-D6-S	1053	0.0316367	89713
14706	CAM247	323	L17-D2-S	2171	3.16256	44747
14706	CAM247	268	L23-D4-S	1564	0.316311	66753
14706	CAM247	345	L19-D1-S	1373	10	90421
14706	CAM247	69	DMSO	4000	NA	94093
14706	CAM247	69	L8-D2-S	1083	3.16256	94093
14706	CAM247	224	L20-D6-S	1017	0.0316367	78928
14706	CAM247	187	DMSO	4000	NA	78672
14706	CAM247	187	L7-D7-S	1594	0.0100053	78672
14706	CAM247	282	L11-D4-S	1011	0.316311	14418
14706	CAM247	262	DMSO	4000	NA	77972
14706	CAM247	262	L9-D5-S	1049	0.100035	77972
14706	CAM247	121	B	NA	NA	154
14706	CAM247	212	DMSO	4000	NA	116715
14706	CAM247	212	L10-D7-S	1054	0.00400211	116715
14706	CAM247	352	L13-D1-S	1025	10	129420
14706	CAM247	344	L20-D1-S	1017	10	71158
14706	CAM247	126	DMSO	4000	NA	94776
14706	CAM247	126	L2-D5-S	1003	0.00100035	94776
14706	CAM247	238	DMSO	4000	NA	79594
14706	CAM247	238	L9-D6-S	1049	0.0316367	79594
14706	CAM247	251	L17-D5-S	2171	0.100035	83055
14706	CAM247	369	UN-USED	NA	NA	126720
14706	CAM247	253	L15-D5-S	1047	0.100035	94440
14706	CAM247	279	DMSO	4000	NA	1010
14706	CAM247	279	PC1-D1-S	1862	4	1010
14706	CAM247	176	DMSO	4000	NA	117153
14706	CAM247	176	L3-D7-S	1022	0.00100053	117153
14706	CAM247	209	L12-D7-S	1021	0.0100053	87450
14706	CAM247	216	UN-USED	NA	NA	85076
14706	CAM247	256	L13-D5-S	1025	0.100035	90575
14706	CAM247	372	UN-USED	NA	NA	118708
14706	CAM247	117	DMSO	4000	NA	103863
14706	CAM247	117	L8-D4-S	1083	0.316311	103863
14706	CAM247	170	DMSO	4000	NA	310
14706	CAM247	170	PC1-D1-S	1862	4	310
14706	CAM247	63	DMSO	4000	NA	47171
14706	CAM247	63	L6-D2-S	1032	3.16256	47171
14706	CAM247	7	UN-USED	NA	NA	72576
14706	CAM247	80	DMSO	4000	NA	110884
14706	CAM247	80	L3-D3-S	1022	0.100018	110884
14706	CAM247	26	NC-1	4000	NA	84239
14706	CAM247	227	L17-D6-S	2171	0.0316367	111499
14706	CAM247	336	UN-USED	NA	NA	88594
14706	CAM247	99	DMSO	4000	NA	96740
14706	CAM247	99	L1-D4-S	1179	0.316311	96740
14706	CAM247	72	UN-USED	NA	NA	90694
14706	CAM247	179	DMSO	4000	NA	91275
14706	CAM247	179	L4-D7-S	1561	0.0100053	91275
14706	CAM247	383	UN-USED	NA	NA	115438
14706	CAM247	264	UN-USED	NA	NA	87501
14706	CAM247	255	NC-1	4000	NA	100823
14706	CAM247	297	L19-D3-S	1373	1.00018	90848
14706	CAM247	359	NC-1	4000	NA	88423
14706	CAM247	277	L15-D4-S	1047	0.316311	84239
14706	CAM247	232	L13-D6-S	1025	0.0316367	108885
14706	CAM247	10	UN-USED	NA	NA	113156
14706	CAM247	225	L19-D6-S	1373	0.0316367	84085
14706	CAM247	330	L11-D2-S	1011	3.16256	931
14706	CAM247	207	NC-1	4000	NA	94992
14706	CAM247	167	NC-1	4000	NA	101284
14706	CAM247	48	UN-USED	NA	NA	76845
14706	CAM247	360	UN-USED	NA	NA	102719
14706	CAM247	133	DMSO	4000	NA	96194
14706	CAM247	133	L5-D5-S	1510	0.100035	96194
14706	CAM247	290	DMSO	4000	NA	453
14706	CAM247	290	PC1-D1-S	1862	4	453
14706	CAM247	123	DMSO	4000	NA	66048
14706	CAM247	123	L1-D5-S	1179	0.100035	66048
14706	CAM247	304	L13-D3-S	1025	1.00018	100925
14706	CAM247	50	NC-0	NA	NA	71515
14706	CAM247	210	L11-D7-S	1011	0.0100053	88133
14706	CAM247	258	L11-D5-S	1011	0.100035	67829
14706	CAM247	56	DMSO	4000	NA	117922
14706	CAM247	56	L3-D2-S	1022	0.316256	117922
14706	CAM247	19	UN-USED	NA	NA	88355
14706	CAM247	293	L22-D3-S	1560	1.00018	90780
14706	CAM247	54	DMSO	4000	NA	38056
14706	CAM247	54	L2-D2-S	1003	0.0316256	38056
14706	CAM247	365	UN-USED	NA	NA	114627
14706	CAM247	274	L18-D4-S	1372	0.0316311	44389
14706	CAM247	306	L11-D3-S	1011	1.00018	3208
14706	CAM247	322	L18-D2-S	1372	0.316256	13633
14706	CAM247	353	L12-D1-S	1021	10	72644
14706	CAM247	375	UN-USED	NA	NA	114092
14706	CAM247	30	DMSO	4000	NA	30170
14706	CAM247	30	L2-D1-S	1003	0.1	30170
14706	CAM247	141	DMSO	4000	NA	65848
14706	CAM247	141	L8-D5-S	1083	0.100035	65848
14706	CAM247	128	DMSO	4000	NA	45130
14706	CAM247	128	L3-D5-S	1022	0.0100035	45130
14706	CAM247	252	L16-D5-S	1053	0.100035	117302
14706	CAM247	310	DMSO	4000	NA	80175
14706	CAM247	310	L9-D3-S	1049	1.00018	80175
14706	CAM247	75	DMSO	4000	NA	51814
14706	CAM247	75	L1-D3-S	1179	1.00018	51814
14706	CAM247	303	NC-1	4000	NA	83949
14706	CAM247	192	UN-USED	NA	NA	92368
14706	CAM247	250	L18-D5-S	1372	0.0100035	81404
14706	CAM247	59	DMSO	4000	NA	38978
14706	CAM247	59	L4-D2-S	1561	3.16256	38978
14706	CAM247	215	DMSO	4000	NA	483
14706	CAM247	215	PC1-D1-S	1862	4	483
14706	CAM247	278	L14-D4-S	1042	0.316311	100447
14706	CAM247	150	DMSO	4000	NA	96775
14706	CAM247	150	L2-D6-S	1003	0.000316367	96775
14706	CAM247	130	NC-1	4000	NA	104341
14706	CAM247	155	DMSO	4000	NA	93154
14706	CAM247	155	L4-D6-S	1561	0.0316367	93154
14706	CAM247	245	L22-D5-S	1560	0.100035	93308
14706	CAM247	267	L24-D4-S	1937	0.316311	103658
14706	CAM247	354	L11-D1-S	1011	10	409
14706	CAM247	219	L24-D6-S	1937	0.0316367	86783
14706	CAM247	318	L21-D2-S	1549	1.58128	18275
14706	CAM247	13	UN-USED	NA	NA	100927
14706	CAM247	257	L12-D5-S	1021	0.100035	85759
14706	CAM247	85	DMSO	4000	NA	104085
14706	CAM247	85	L5-D3-S	1510	1.00018	104085
14706	CAM247	3	UN-USED	NA	NA	95286
14706	CAM247	185	NC-1	4000	NA	104905
14706	CAM247	332	DMSO	4000	NA	84085
14706	CAM247	332	L10-D2-S	1054	1.26502	84085
14706	CAM247	248	L20-D5-S	1017	0.100035	85827
14706	CAM247	111	DMSO	4000	NA	50346
14706	CAM247	111	L6-D4-S	1032	0.316311	50346
14706	CAM247	9	UN-USED	NA	NA	124892
14706	CAM247	146	NC-1	4000	NA	76469
14706	CAM247	356	DMSO	4000	NA	93250
14706	CAM247	356	L10-D1-S	1054	4	93250
14706	CAM247	4	UN-USED	NA	NA	87381
14706	CAM247	34	NC-1	4000	NA	107894
14706	CAM247	196	L23-D7-S	1564	0.0100053	87057
14707	CAM247	32	DMSO	4000	NA	70561
14707	CAM247	32	L3-D1-S	1022	1	70561
14707	CAM247	276	L16-D4-S	1053	0.316311	86852
14707	CAM247	90	NC-1	4000	NA	108270
14707	CAM247	206	L14-D7-S	1042	0.0100053	81319
14707	CAM247	71	NC-1	4000	NA	75718
14707	CAM247	102	DMSO	4000	NA	85571
14707	CAM247	102	L2-D4-S	1003	0.00316311	85571
14707	CAM247	358	DMSO	4000	NA	68085
14707	CAM247	358	L9-D1-S	1049	10	68085
14707	CAM247	16	UN-USED	NA	NA	103573
14707	CAM247	233	L12-D6-S	1021	0.0316367	85245
14707	CAM247	368	UN-USED	NA	NA	70618
14707	CAM247	220	L23-D6-S	1564	0.0316367	77084
14707	CAM247	316	L23-D2-S	1564	3.16256	8002
14707	CAM247	163	DMSO	4000	NA	86971
14707	CAM247	163	L7-D6-S	1594	0.0316367	86971
14707	CAM247	89	DMSO	4000	NA	67692
14707	CAM247	89	PC1-D2-S	1862	1	67692
14707	CAM247	35	DMSO	4000	NA	52873
14707	CAM247	35	L4-D1-S	1561	10	52873
14707	CAM247	11	UN-USED	NA	NA	86117
14707	CAM247	347	L17-D1-S	2171	10	22251
14707	CAM247	208	L13-D7-S	1025	0.0100053	77920
14707	CAM247	93	DMSO	4000	NA	83727
14707	CAM247	93	L8-D3-S	1083	1.00018	83727
14707	CAM247	292	L23-D3-S	1564	1.00018	55946
14707	CAM247	378	UN-USED	NA	NA	104222
14707	CAM247	325	L15-D2-S	1047	3.16256	67948
14707	CAM247	350	L14-D1-S	1042	10	95101
14707	CAM247	291	L24-D3-S	1937	1.00018	87501
14707	CAM247	374	UN-USED	NA	NA	89482
14707	CAM247	199	NC-1	4000	NA	77135
14707	CAM247	226	L18-D6-S	1372	0.00316367	86211
14707	CAM247	15	UN-USED	NA	NA	85090
14707	CAM247	382	UN-USED	NA	NA	79133
14707	CAM247	337	B	NA	NA	205
14707	CAM247	73	B	NA	NA	155
14707	CAM247	340	L23-D1-S	1564	10	3343
14707	CAM247	67	DMSO	4000	NA	69325
14707	CAM247	67	L7-D2-S	1594	3.16256	69325
14707	CAM247	241	B	NA	NA	299
14707	CAM247	198	L21-D7-S	1549	0.00500263	91275
14707	CAM247	139	DMSO	4000	NA	88440
14707	CAM247	139	L7-D5-S	1594	0.100035	88440
14707	CAM247	320	L20-D2-S	1017	3.16256	78829
14707	CAM247	280	L13-D4-S	1025	0.316311	82278
14707	CAM247	273	L19-D4-S	1373	0.316311	108185
14707	CAM247	236	DMSO	4000	NA	76828
14707	CAM247	236	L10-D6-S	1054	0.0126547	76828
14707	CAM247	361	UN-USED	NA	NA	174
14707	CAM247	249	L19-D5-S	1373	0.100035	97219
14707	CAM247	218	NC-1	4000	NA	101643
14707	CAM247	202	L18-D7-S	1372	0.00100053	85349
14707	CAM247	168	UN-USED	NA	NA	96040
14707	CAM247	135	DMSO	4000	NA	95425
14707	CAM247	135	L6-D5-S	1032	0.100035	95425
14707	CAM247	14	UN-USED	NA	NA	99029
14707	CAM247	348	L16-D1-S	1053	10	46303
14707	CAM247	145	B	NA	NA	176
14707	CAM247	49	B	NA	NA	241
14707	CAM247	178	NC-1	4000	NA	88184
14707	CAM247	24	UN-USED	NA	NA	80019
14707	CAM247	104	DMSO	4000	NA	101065
14707	CAM247	104	L3-D4-S	1022	0.0316311	101065
14707	CAM247	131	DMSO	4000	NA	70185
14707	CAM247	131	L4-D5-S	1561	0.100035	70185
14707	CAM247	181	DMSO	4000	NA	99426
14707	CAM247	181	L5-D7-S	1510	0.0100053	99426
14707	CAM247	234	L11-D6-S	1011	0.0316367	65729
14707	CAM247	314	NC-1	4000	NA	105212
14707	CAM247	154	NC-0	NA	NA	103641
14707	CAM247	23	UN-USED	NA	NA	87816
14707	CAM247	364	UN-USED	NA	NA	111396
14707	CAM247	96	UN-USED	NA	NA	68034
14707	CAM247	159	DMSO	4000	NA	95220
14707	CAM247	159	L6-D6-S	1032	0.0316367	95220
14707	CAM247	326	L14-D2-S	1042	3.16256	88299
14707	CAM247	47	NC-1	4000	NA	86835
14707	CAM247	367	UN-USED	NA	NA	132427
14707	CAM247	8	UN-USED	NA	NA	96348
14707	CAM247	335	NC-0	NA	NA	90489
14707	CAM247	37	DMSO	4000	NA	85639
14707	CAM247	37	L5-D1-S	1510	10	85639
14707	CAM247	43	DMSO	4000	NA	112592
14707	CAM247	43	L7-D1-S	1594	10	112592
14707	CAM247	270	L21-D4-S	1549	0.158156	78672
14707	CAM247	195	L24-D7-S	1937	0.0100053	116750
14707	CAM247	5	UN-USED	NA	NA	91258
14707	CAM247	21	UN-USED	NA	NA	92624
14707	CAM247	288	UN-USED	NA	NA	90267
14707	CAM247	193	B	NA	NA	241
14707	CAM247	119	NC-1	4000	NA	81899
14707	CAM247	324	L16-D2-S	1053	3.16256	100461
14707	CAM247	244	L23-D5-S	1564	0.100035	75547
14707	CAM247	351	NC-1	4000	NA	97082
14707	CAM247	246	L21-D5-S	1549	0.0500176	69570
14707	CAM247	240	UN-USED	NA	NA	74761
14707	CAM247	334	DMSO	4000	NA	82309
14707	CAM247	334	L9-D2-S	1049	3.16256	82309
14707	CAM247	61	DMSO	4000	NA	86142
14707	CAM247	61	L5-D2-S	1510	3.16256	86142
14707	CAM247	230	L14-D6-S	1042	0.0316367	90097
14707	CAM247	299	L17-D3-S	2171	1.00018	73361
14707	CAM247	115	DMSO	4000	NA	127216
14707	CAM247	115	L7-D4-S	1594	0.316311	127216
14707	CAM247	377	UN-USED	NA	NA	93974
14707	CAM247	201	L19-D7-S	1373	0.0100053	100498
14707	CAM247	379	UN-USED	NA	NA	111142
14707	CAM247	113	DMSO	4000	NA	100806
14707	CAM247	113	PC1-D3-S	1862	0.25	100806
14707	CAM247	152	DMSO	4000	NA	8118
14707	CAM247	152	L3-D6-S	1022	0.00316367	8118
14707	CAM247	189	DMSO	4000	NA	73293
14707	CAM247	189	L8-D7-S	1083	0.0100053	73293
14707	CAM247	342	L21-D1-S	1549	5	11444
14707	CAM247	295	NC-1	4000	NA	93752
14707	CAM247	266	NC-1	4000	NA	106224
14707	CAM247	91	DMSO	4000	NA	84034
14707	CAM247	91	L7-D3-S	1594	1.00018	84034
14707	CAM247	341	L22-D1-S	1560	10	46727
14707	CAM247	107	DMSO	4000	NA	86766
14707	CAM247	107	L4-D4-S	1561	0.316311	86766
14707	CAM247	87	DMSO	4000	NA	44440
14707	CAM247	87	L6-D3-S	1032	1.00018	44440
14707	CAM247	174	DMSO	4000	NA	88235
14707	CAM247	174	L2-D7-S	1003	0.000100053	88235
14707	CAM247	214	DMSO	4000	NA	74171
14707	CAM247	214	L9-D7-S	1049	0.0100053	74171
14707	CAM247	221	L22-D6-S	1560	0.0316367	89989
14707	CAM247	39	DMSO	4000	NA	23235
14707	CAM247	39	L6-D1-S	1032	10	23235
14707	CAM247	97	B	NA	NA	222
14707	CAM247	12	UN-USED	NA	NA	101352
14707	CAM247	41	NC-1	4000	NA	86954
14707	CAM247	312	UN-USED	NA	NA	23224
14707	CAM247	302	L14-D3-S	1042	1.00018	84935
14707	CAM247	229	L15-D6-S	1047	0.0316367	93427
14707	CAM247	45	DMSO	4000	NA	32730
14707	CAM247	45	L8-D1-S	1083	10	32730
14707	CAM247	260	DMSO	4000	NA	73637
14707	CAM247	260	L10-D5-S	1054	0.0400141	73637
14707	CAM247	370	UN-USED	NA	NA	116231
14707	CAM247	315	L24-D2-S	1937	3.16256	84068
14707	CAM247	1	UN-USED	NA	NA	119
14707	CAM247	338	NC-1	4000	NA	109807
14707	CAM247	144	UN-USED	NA	NA	100225
14707	CAM247	380	UN-USED	NA	NA	114830
14707	CAM247	300	L16-D3-S	1053	1.00018	105332
14707	CAM247	222	L21-D6-S	1549	0.0158183	73020
14707	CAM247	25	B	NA	NA	188
14707	CAM247	286	DMSO	4000	NA	84854
14707	CAM247	286	L9-D4-S	1049	0.316311	84854
14707	CAM247	120	UN-USED	NA	NA	85759
14707	CAM247	83	DMSO	4000	NA	75137
14707	CAM247	83	L4-D3-S	1561	1.00018	75137
14707	CAM247	381	UN-USED	NA	NA	90712
14707	CAM247	305	L12-D3-S	1021	1.00018	73532
14707	CAM247	308	DMSO	4000	NA	79708
14707	CAM247	308	L10-D3-S	1054	0.40007	79708
14707	CAM247	254	L14-D5-S	1042	0.100035	104871
14707	CAM247	373	UN-USED	NA	NA	111123
14707	CAM247	217	B	NA	NA	293
14707	CAM247	328	L13-D2-S	1025	3.16256	105247
14707	CAM247	239	NC-1	4000	NA	86442
14707	CAM247	281	L12-D4-S	1021	0.316311	92385
14707	CAM247	269	L22-D4-S	1560	0.316311	92681
14707	CAM247	205	L15-D7-S	1047	0.0100053	79935
14707	CAM247	42	NC-1	4000	NA	76623
14707	CAM247	22	UN-USED	NA	NA	89601
14707	CAM247	363	UN-USED	NA	NA	116914
14707	CAM247	301	L15-D3-S	1047	1.00018	85110
14707	CAM247	6	UN-USED	NA	NA	98056
14707	CAM247	183	DMSO	4000	NA	94596
14707	CAM247	183	L6-D7-S	1032	0.0100053	94596
14707	CAM247	51	DMSO	4000	NA	31389
14707	CAM247	51	L1-D2-S	1179	3.16256	31389
14707	CAM247	362	UN-USED	NA	NA	124260
14707	CAM247	317	L22-D2-S	1560	3.16256	63748
14707	CAM247	296	L20-D3-S	1017	1.00018	106880
14707	CAM247	265	B	NA	NA	188
14707	CAM247	169	B	NA	NA	157
14707	CAM247	171	DMSO	4000	NA	86203
14707	CAM247	171	L1-D7-S	1179	0.0100053	86203
14707	CAM247	384	UN-USED	NA	NA	59258
14707	CAM247	200	L20-D7-S	1017	0.0100053	83522
14707	CAM247	18	UN-USED	NA	NA	87040
14707	CAM247	376	UN-USED	NA	NA	107484
14707	CAM247	366	UN-USED	NA	NA	113412
14707	CAM247	329	L12-D2-S	1021	3.16256	71148
14707	CAM247	27	DMSO	4000	NA	9043
14707	CAM247	27	L1-D1-S	1179	10	9043
14707	CAM247	272	L20-D4-S	1017	0.316311	4180
14707	CAM247	161	DMSO	4000	NA	92663
14707	CAM247	161	PC1-D5-S	1862	0.015625	92663
14707	CAM247	298	L18-D3-S	1372	0.100018	27030
14707	CAM247	95	DMSO	4000	NA	366
14707	CAM247	95	PC1-D1-S	1862	4	366
14707	CAM247	313	B	NA	NA	276
14707	CAM247	20	UN-USED	NA	NA	88799
14707	CAM247	109	DMSO	4000	NA	94401
14707	CAM247	109	L5-D4-S	1510	0.316311	94401
14707	CAM247	231	NC-0	NA	NA	73993
14707	CAM247	243	L24-D5-S	1937	0.100035	77562
14707	CAM247	343	NC-1	4000	NA	96079
14707	CAM247	78	DMSO	4000	NA	103385
14707	CAM247	78	L2-D3-S	1003	0.0100018	103385
14707	CAM247	294	L21-D3-S	1549	0.500088	58063
14707	CAM247	349	L15-D1-S	1047	10	40036
14707	CAM247	106	DMSO	4000	NA	700
14707	CAM247	106	PC1-D1-S	1862	4	700
14707	CAM247	275	L17-D4-S	2171	0.316311	105178
14707	CAM247	157	DMSO	4000	NA	107946
14707	CAM247	157	L5-D6-S	1510	0.0316367	107946
14707	CAM247	65	DMSO	4000	NA	37992
14707	CAM247	65	PC1-D1-S	1862	4	37992
14707	CAM247	197	L22-D7-S	1560	0.0100053	78979
14707	CAM247	203	L17-D7-S	2171	0.0100053	102206
14707	CAM247	138	NC-1	4000	NA	73568
14707	CAM247	137	DMSO	4000	NA	81744
14707	CAM247	137	PC1-D4-S	1862	0.0625	81744
14707	CAM247	321	L19-D2-S	1373	3.16256	87313
14707	CAM247	284	DMSO	4000	NA	73533
14707	CAM247	284	L10-D4-S	1054	0.126524	73533
14707	CAM247	247	NC-1	4000	NA	89977
14707	CAM247	371	UN-USED	NA	NA	109141
14707	CAM247	204	L16-D7-S	1053	0.0100053	84427
14707	CAM247	289	B	NA	NA	174
14707	CAM247	165	DMSO	4000	NA	86459
14707	CAM247	165	L8-D6-S	1083	0.0316367	86459
14707	CAM247	346	L18-D1-S	1372	1	28788
14707	CAM247	17	UN-USED	NA	NA	88161
14707	CAM247	2	UN-USED	NA	NA	91583
14707	CAM247	186	NC-1	4000	NA	82192
14707	CAM247	82	NC-1	4000	NA	95801
14707	CAM247	147	DMSO	4000	NA	85383
14707	CAM247	147	L1-D6-S	1179	0.0316367	85383
14707	CAM247	339	L24-D1-S	1937	10	7081
14707	CAM247	228	L16-D6-S	1053	0.0316367	84171
14707	CAM247	323	L17-D2-S	2171	3.16256	56684
14707	CAM247	268	L23-D4-S	1564	0.316311	74505
14707	CAM247	345	L19-D1-S	1373	10	115041
14707	CAM247	69	DMSO	4000	NA	47096
14707	CAM247	69	L8-D2-S	1083	3.16256	47096
14707	CAM247	224	L20-D6-S	1017	0.0316367	89721
14707	CAM247	187	DMSO	4000	NA	82360
14707	CAM247	187	L7-D7-S	1594	0.0100053	82360
14707	CAM247	282	L11-D4-S	1011	0.316311	26579
14707	CAM247	262	DMSO	4000	NA	59360
14707	CAM247	262	L9-D5-S	1049	0.100035	59360
14707	CAM247	121	B	NA	NA	207
14707	CAM247	212	DMSO	4000	NA	77086
14707	CAM247	212	L10-D7-S	1054	0.00400211	77086
14707	CAM247	352	L13-D1-S	1025	10	111652
14707	CAM247	344	L20-D1-S	1017	10	10801
14707	CAM247	126	DMSO	4000	NA	92078
14707	CAM247	126	L2-D5-S	1003	0.00100035	92078
14707	CAM247	238	DMSO	4000	NA	68635
14707	CAM247	238	L9-D6-S	1049	0.0316367	68635
14707	CAM247	251	L17-D5-S	2171	0.100035	93342
14707	CAM247	369	UN-USED	NA	NA	104205
14707	CAM247	253	L15-D5-S	1047	0.100035	101233
14707	CAM247	279	DMSO	4000	NA	679
14707	CAM247	279	PC1-D1-S	1862	4	679
14707	CAM247	176	DMSO	4000	NA	93308
14707	CAM247	176	L3-D7-S	1022	0.00100053	93308
14707	CAM247	209	L12-D7-S	1021	0.0100053	83795
14707	CAM247	216	UN-USED	NA	NA	106032
14707	CAM247	256	L13-D5-S	1025	0.100035	73464
14707	CAM247	372	UN-USED	NA	NA	100959
14707	CAM247	117	DMSO	4000	NA	86049
14707	CAM247	117	L8-D4-S	1083	0.316311	86049
14707	CAM247	170	DMSO	4000	NA	627
14707	CAM247	170	PC1-D1-S	1862	4	627
14707	CAM247	63	DMSO	4000	NA	37697
14707	CAM247	63	L6-D2-S	1032	3.16256	37697
14707	CAM247	7	UN-USED	NA	NA	73839
14707	CAM247	80	DMSO	4000	NA	94486
14707	CAM247	80	L3-D3-S	1022	0.100018	94486
14707	CAM247	26	NC-1	4000	NA	86374
14707	CAM247	227	L17-D6-S	2171	0.0316367	93991
14707	CAM247	336	UN-USED	NA	NA	105640
14707	CAM247	99	DMSO	4000	NA	78535
14707	CAM247	99	L1-D4-S	1179	0.316311	78535
14707	CAM247	72	UN-USED	NA	NA	89420
14707	CAM247	179	DMSO	4000	NA	102770
14707	CAM247	179	L4-D7-S	1561	0.0100053	102770
14707	CAM247	383	UN-USED	NA	NA	77972
14707	CAM247	264	UN-USED	NA	NA	103624
14707	CAM247	255	NC-1	4000	NA	89038
14707	CAM247	297	L19-D3-S	1373	1.00018	91753
14707	CAM247	359	NC-1	4000	NA	97304
14707	CAM247	277	L15-D4-S	1047	0.316311	76896
14707	CAM247	232	L13-D6-S	1025	0.0316367	81063
14707	CAM247	10	UN-USED	NA	NA	86527
14707	CAM247	225	L19-D6-S	1373	0.0316367	85918
14707	CAM247	330	L11-D2-S	1011	3.16256	1965
14707	CAM247	207	NC-1	4000	NA	94469
14707	CAM247	167	NC-1	4000	NA	93581
14707	CAM247	48	UN-USED	NA	NA	95374
14707	CAM247	360	UN-USED	NA	NA	84693
14707	CAM247	133	DMSO	4000	NA	106750
14707	CAM247	133	L5-D5-S	1510	0.100035	106750
14707	CAM247	290	DMSO	4000	NA	682
14707	CAM247	290	PC1-D1-S	1862	4	682
14707	CAM247	123	DMSO	4000	NA	91019
14707	CAM247	123	L1-D5-S	1179	0.100035	91019
14707	CAM247	304	L13-D3-S	1025	1.00018	100242
14707	CAM247	50	NC-0	NA	NA	90421
14707	CAM247	210	L11-D7-S	1011	0.0100053	83436
14707	CAM247	258	L11-D5-S	1011	0.100035	59581
14707	CAM247	56	DMSO	4000	NA	90766
14707	CAM247	56	L3-D2-S	1022	0.316256	90766
14707	CAM247	19	UN-USED	NA	NA	80055
14707	CAM247	293	L22-D3-S	1560	1.00018	103049
14707	CAM247	54	DMSO	4000	NA	53683
14707	CAM247	54	L2-D2-S	1003	0.0316256	53683
14707	CAM247	365	UN-USED	NA	NA	117666
14707	CAM247	274	L18-D4-S	1372	0.0316311	60891
14707	CAM247	306	L11-D3-S	1011	1.00018	4317
14707	CAM247	322	L18-D2-S	1372	0.316256	12203
14707	CAM247	353	L12-D1-S	1021	10	71449
14707	CAM247	375	UN-USED	NA	NA	100566
14707	CAM247	30	DMSO	4000	NA	23668
14707	CAM247	30	L2-D1-S	1003	0.1	23668
14707	CAM247	141	DMSO	4000	NA	76042
14707	CAM247	141	L8-D5-S	1083	0.100035	76042
14707	CAM247	128	DMSO	4000	NA	33601
14707	CAM247	128	L3-D5-S	1022	0.0100035	33601
14707	CAM247	252	L16-D5-S	1053	0.100035	74813
14707	CAM247	310	DMSO	4000	NA	71432
14707	CAM247	310	L9-D3-S	1049	1.00018	71432
14707	CAM247	75	DMSO	4000	NA	100669
14707	CAM247	75	L1-D3-S	1179	1.00018	100669
14707	CAM247	303	NC-1	4000	NA	74223
14707	CAM247	192	UN-USED	NA	NA	98753
14707	CAM247	250	L18-D5-S	1372	0.0100035	88457
14707	CAM247	59	DMSO	4000	NA	60658
14707	CAM247	59	L4-D2-S	1561	3.16256	60658
14707	CAM247	215	DMSO	4000	NA	1331
14707	CAM247	215	PC1-D1-S	1862	4	1331
14707	CAM247	278	L14-D4-S	1042	0.316311	78450
14707	CAM247	150	DMSO	4000	NA	96194
14707	CAM247	150	L2-D6-S	1003	0.000316367	96194
14707	CAM247	130	NC-1	4000	NA	73361
14707	CAM247	155	DMSO	4000	NA	115154
14707	CAM247	155	L4-D6-S	1561	0.0316367	115154
14707	CAM247	245	L22-D5-S	1560	0.100035	105110
14707	CAM247	267	L24-D4-S	1937	0.316311	88679
14707	CAM247	354	L11-D1-S	1011	10	465
14707	CAM247	219	L24-D6-S	1937	0.0316367	88506
14707	CAM247	318	L21-D2-S	1549	1.58128	20903
14707	CAM247	13	UN-USED	NA	NA	92351
14707	CAM247	257	L12-D5-S	1021	0.100035	79577
14707	CAM247	85	DMSO	4000	NA	87453
14707	CAM247	85	L5-D3-S	1510	1.00018	87453
14707	CAM247	3	UN-USED	NA	NA	94837
14707	CAM247	185	NC-1	4000	NA	97765
14707	CAM247	332	DMSO	4000	NA	69842
14707	CAM247	332	L10-D2-S	1054	1.26502	69842
14707	CAM247	248	L20-D5-S	1017	0.100035	98568
14707	CAM247	111	DMSO	4000	NA	74344
14707	CAM247	111	L6-D4-S	1032	0.316311	74344
14707	CAM247	9	UN-USED	NA	NA	96313
14707	CAM247	146	NC-1	4000	NA	89584
14707	CAM247	356	DMSO	4000	NA	89943
14707	CAM247	356	L10-D1-S	1054	4	89943
14707	CAM247	4	UN-USED	NA	NA	92301
14707	CAM247	34	NC-1	4000	NA	74761
14707	CAM247	196	L23-D7-S	1564	0.0100053	78570
14702	CAM338	32	DMSO	4000	NA	40440
14702	CAM338	32	L3-D1-S	1022	1	40440
14702	CAM338	276	L16-D4-S	1053	0.316311	96672
14702	CAM338	90	NC-1	4000	NA	84814
14702	CAM338	206	L14-D7-S	1042	0.0100053	85861
14702	CAM338	71	NC-1	4000	NA	71584
14702	CAM338	102	DMSO	4000	NA	95303
14702	CAM338	102	L2-D4-S	1003	0.00316311	95303
14702	CAM338	358	DMSO	4000	NA	60043
14702	CAM338	358	L9-D1-S	1049	10	60043
14702	CAM338	16	UN-USED	NA	NA	69515
14702	CAM338	233	L12-D6-S	1021	0.0316367	82002
14702	CAM338	368	UN-USED	NA	NA	69739
14702	CAM338	220	L23-D6-S	1564	0.0316367	66480
14702	CAM338	316	L23-D2-S	1564	3.16256	58302
14702	CAM338	163	DMSO	4000	NA	108082
14702	CAM338	163	L7-D6-S	1594	0.0316367	108082
14702	CAM338	89	DMSO	4000	NA	79560
14702	CAM338	89	PC1-D2-S	1862	1	79560
14702	CAM338	35	DMSO	4000	NA	68239
14702	CAM338	35	L4-D1-S	1561	10	68239
14702	CAM338	11	UN-USED	NA	NA	52873
14702	CAM338	347	L17-D1-S	2171	10	71429
14702	CAM338	208	L13-D7-S	1025	0.0100053	85281
14702	CAM338	93	DMSO	4000	NA	78006
14702	CAM338	93	L8-D3-S	1083	1.00018	78006
14702	CAM338	292	L23-D3-S	1564	1.00018	56953
14702	CAM338	378	UN-USED	NA	NA	68478
14702	CAM338	325	L15-D2-S	1047	3.16256	76207
14702	CAM338	350	L14-D1-S	1042	10	71039
14702	CAM338	291	L24-D3-S	1937	1.00018	98671
14702	CAM338	374	UN-USED	NA	NA	64892
14702	CAM338	199	NC-1	4000	NA	63765
14702	CAM338	226	L18-D6-S	1372	0.00316367	83193
14702	CAM338	15	UN-USED	NA	NA	56183
14702	CAM338	382	UN-USED	NA	NA	66121
14702	CAM338	337	B	NA	NA	207
14702	CAM338	73	B	NA	NA	207
14702	CAM338	340	L23-D1-S	1564	10	49015
14702	CAM338	67	DMSO	4000	NA	75239
14702	CAM338	67	L7-D2-S	1594	3.16256	75239
14702	CAM338	241	B	NA	NA	241
14702	CAM338	198	L21-D7-S	1549	0.00500263	72610
14702	CAM338	139	DMSO	4000	NA	85035
14702	CAM338	139	L7-D5-S	1594	0.100035	85035
14702	CAM338	320	L20-D2-S	1017	3.16256	63304
14702	CAM338	280	L13-D4-S	1025	0.316311	86988
14702	CAM338	273	L19-D4-S	1373	0.316311	81438
14702	CAM338	236	DMSO	4000	NA	75974
14702	CAM338	236	L10-D6-S	1054	0.0126547	75974
14702	CAM338	361	UN-USED	NA	NA	102
14702	CAM338	249	L19-D5-S	1373	0.100035	105571
14702	CAM338	218	NC-1	4000	NA	77552
14702	CAM338	202	L18-D7-S	1372	0.00100053	77494
14702	CAM338	168	UN-USED	NA	NA	63936
14702	CAM338	135	DMSO	4000	NA	73583
14702	CAM338	135	L6-D5-S	1032	0.100035	73583
14702	CAM338	14	UN-USED	NA	NA	66634
14702	CAM338	348	L16-D1-S	1053	10	75803
14702	CAM338	145	B	NA	NA	171
14702	CAM338	49	B	NA	NA	138
14702	CAM338	178	NC-1	4000	NA	69280
14702	CAM338	24	UN-USED	NA	NA	15012
14702	CAM338	104	DMSO	4000	NA	114317
14702	CAM338	104	L3-D4-S	1022	0.0316311	114317
14702	CAM338	131	DMSO	4000	NA	75569
14702	CAM338	131	L4-D5-S	1561	0.100035	75569
14702	CAM338	181	DMSO	4000	NA	102138
14702	CAM338	181	L5-D7-S	1510	0.0100053	102138
14702	CAM338	234	L11-D6-S	1011	0.0316367	70946
14702	CAM338	314	NC-1	4000	NA	65048
14702	CAM338	154	NC-0	NA	NA	86453
14702	CAM338	23	UN-USED	NA	NA	58234
14702	CAM338	364	UN-USED	NA	NA	75556
14702	CAM338	96	UN-USED	NA	NA	71654
14702	CAM338	159	DMSO	4000	NA	87894
14702	CAM338	159	L6-D6-S	1032	0.0316367	87894
14702	CAM338	326	L14-D2-S	1042	3.16256	79389
14702	CAM338	47	NC-1	4000	NA	60624
14702	CAM338	367	UN-USED	NA	NA	86869
14702	CAM338	8	UN-USED	NA	NA	70475
14702	CAM338	335	NC-0	NA	NA	68000
14702	CAM338	37	DMSO	4000	NA	85434
14702	CAM338	37	L5-D1-S	1510	10	85434
14702	CAM338	43	DMSO	4000	NA	96091
14702	CAM338	43	L7-D1-S	1594	10	96091
14702	CAM338	270	L21-D4-S	1549	0.158156	54204
14702	CAM338	195	L24-D7-S	1937	0.0100053	86152
14702	CAM338	5	UN-USED	NA	NA	64004
14702	CAM338	21	UN-USED	NA	NA	64516
14702	CAM338	288	UN-USED	NA	NA	60955
14702	CAM338	193	B	NA	NA	157
14702	CAM338	119	NC-1	4000	NA	78621
14702	CAM338	324	L16-D2-S	1053	3.16256	72774
14702	CAM338	244	L23-D5-S	1564	0.100035	76155
14702	CAM338	351	NC-1	4000	NA	79321
14702	CAM338	246	L21-D5-S	1549	0.0500176	63702
14702	CAM338	240	UN-USED	NA	NA	68778
14702	CAM338	334	DMSO	4000	NA	60555
14702	CAM338	334	L9-D2-S	1049	3.16256	60555
14702	CAM338	61	DMSO	4000	NA	83248
14702	CAM338	61	L5-D2-S	1510	3.16256	83248
14702	CAM338	230	L14-D6-S	1042	0.0316367	86664
14702	CAM338	299	L17-D3-S	2171	1.00018	103129
14702	CAM338	115	DMSO	4000	NA	81489
14702	CAM338	115	L7-D4-S	1594	0.316311	81489
14702	CAM338	377	UN-USED	NA	NA	81797
14702	CAM338	201	L19-D7-S	1373	0.0100053	95494
14702	CAM338	379	UN-USED	NA	NA	66807
14702	CAM338	113	DMSO	4000	NA	82702
14702	CAM338	113	PC1-D3-S	1862	0.25	82702
14702	CAM338	152	DMSO	4000	NA	64073
14702	CAM338	152	L3-D6-S	1022	0.00316367	64073
14702	CAM338	189	DMSO	4000	NA	68802
14702	CAM338	189	L8-D7-S	1083	0.0100053	68802
14702	CAM338	342	L21-D1-S	1549	5	40309
14702	CAM338	295	NC-1	4000	NA	72912
14702	CAM338	266	NC-1	4000	NA	75103
14702	CAM338	91	DMSO	4000	NA	81916
14702	CAM338	91	L7-D3-S	1594	1.00018	81916
14702	CAM338	341	L22-D1-S	1560	10	71671
14702	CAM338	107	DMSO	4000	NA	101386
14702	CAM338	107	L4-D4-S	1561	0.316311	101386
14702	CAM338	87	DMSO	4000	NA	53830
14702	CAM338	87	L6-D3-S	1032	1.00018	53830
14702	CAM338	174	DMSO	4000	NA	103778
14702	CAM338	174	L2-D7-S	1003	0.000100053	103778
14702	CAM338	214	DMSO	4000	NA	89533
14702	CAM338	214	L9-D7-S	1049	0.0100053	89533
14702	CAM338	221	L22-D6-S	1560	0.0316367	74061
14702	CAM338	39	DMSO	4000	NA	46147
14702	CAM338	39	L6-D1-S	1032	10	46147
14702	CAM338	97	B	NA	NA	256
14702	CAM338	12	UN-USED	NA	NA	58968
14702	CAM338	41	NC-1	4000	NA	74693
14702	CAM338	312	UN-USED	NA	NA	62655
14702	CAM338	302	L14-D3-S	1042	1.00018	67385
14702	CAM338	229	L15-D6-S	1047	0.0316367	81882
14702	CAM338	45	DMSO	4000	NA	65199
14702	CAM338	45	L8-D1-S	1083	10	65199
14702	CAM338	260	DMSO	4000	NA	65609
14702	CAM338	260	L10-D5-S	1054	0.0400141	65609
14702	CAM338	370	UN-USED	NA	NA	79260
14702	CAM338	315	L24-D2-S	1937	3.16256	74420
14702	CAM338	1	UN-USED	NA	NA	192
14702	CAM338	338	NC-1	4000	NA	71039
14702	CAM338	144	UN-USED	NA	NA	72378
14702	CAM338	380	UN-USED	NA	NA	61512
14702	CAM338	300	L16-D3-S	1053	1.00018	86459
14702	CAM338	222	L21-D6-S	1549	0.0158183	90387
14702	CAM338	25	B	NA	NA	119
14702	CAM338	286	DMSO	4000	NA	72746
14702	CAM338	286	L9-D4-S	1049	0.316311	72746
14702	CAM338	120	UN-USED	NA	NA	69894
14702	CAM338	83	DMSO	4000	NA	87603
14702	CAM338	83	L4-D3-S	1561	1.00018	87603
14702	CAM338	381	UN-USED	NA	NA	65634
14702	CAM338	305	L12-D3-S	1021	1.00018	82207
14702	CAM338	308	DMSO	4000	NA	84205
14702	CAM338	308	L10-D3-S	1054	0.40007	84205
14702	CAM338	254	L14-D5-S	1042	0.100035	101748
14702	CAM338	373	UN-USED	NA	NA	72550
14702	CAM338	217	B	NA	NA	172
14702	CAM338	328	L13-D2-S	1025	3.16256	72627
14702	CAM338	239	NC-1	4000	NA	65220
14702	CAM338	281	L12-D4-S	1021	0.316311	90058
14702	CAM338	269	L22-D4-S	1560	0.316311	66617
14702	CAM338	205	L15-D7-S	1047	0.0100053	80106
14702	CAM338	42	NC-1	4000	NA	72644
14702	CAM338	22	UN-USED	NA	NA	52702
14702	CAM338	363	UN-USED	NA	NA	72200
14702	CAM338	301	L15-D3-S	1047	1.00018	65851
14702	CAM338	6	UN-USED	NA	NA	56373
14702	CAM338	183	DMSO	4000	NA	83348
14702	CAM338	183	L6-D7-S	1032	0.0100053	83348
14702	CAM338	51	DMSO	4000	NA	45464
14702	CAM338	51	L1-D2-S	1179	3.16256	45464
14702	CAM338	362	UN-USED	NA	NA	78723
14702	CAM338	317	L22-D2-S	1560	3.16256	61136
14702	CAM338	296	L20-D3-S	1017	1.00018	81677
14702	CAM338	265	B	NA	NA	276
14702	CAM338	169	B	NA	NA	171
14702	CAM338	171	DMSO	4000	NA	80209
14702	CAM338	171	L1-D7-S	1179	0.0100053	80209
14702	CAM338	384	UN-USED	NA	NA	44837
14702	CAM338	200	L20-D7-S	1017	0.0100053	80755
14702	CAM338	18	UN-USED	NA	NA	51097
14702	CAM338	376	UN-USED	NA	NA	82702
14702	CAM338	366	UN-USED	NA	NA	87603
14702	CAM338	329	L12-D2-S	1021	3.16256	64701
14702	CAM338	27	DMSO	4000	NA	38312
14702	CAM338	27	L1-D1-S	1179	10	38312
14702	CAM338	272	L20-D4-S	1017	0.316311	84900
14702	CAM338	161	DMSO	4000	NA	99969
14702	CAM338	161	PC1-D5-S	1862	0.015625	99969
14702	CAM338	298	L18-D3-S	1372	0.100018	75923
14702	CAM338	95	DMSO	4000	NA	55621
14702	CAM338	95	PC1-D1-S	1862	4	55621
14702	CAM338	313	B	NA	NA	209
14702	CAM338	20	UN-USED	NA	NA	54802
14702	CAM338	109	DMSO	4000	NA	88816
14702	CAM338	109	L5-D4-S	1510	0.316311	88816
14702	CAM338	231	NC-0	NA	NA	76742
14702	CAM338	243	L24-D5-S	1937	0.100035	98483
14702	CAM338	343	NC-1	4000	NA	60658
14702	CAM338	78	DMSO	4000	NA	87816
14702	CAM338	78	L2-D3-S	1003	0.0100018	87816
14702	CAM338	294	L21-D3-S	1549	0.500088	58370
14702	CAM338	349	L15-D1-S	1047	10	78415
14702	CAM338	106	DMSO	4000	NA	56526
14702	CAM338	106	PC1-D1-S	1862	4	56526
14702	CAM338	275	L17-D4-S	2171	0.316311	92249
14702	CAM338	157	DMSO	4000	NA	101455
14702	CAM338	157	L5-D6-S	1510	0.0316367	101455
14702	CAM338	65	DMSO	4000	NA	70544
14702	CAM338	65	PC1-D1-S	1862	4	70544
14702	CAM338	197	L22-D7-S	1560	0.0100053	65148
14702	CAM338	203	L17-D7-S	2171	0.0100053	107673
14702	CAM338	138	NC-1	4000	NA	63304
14702	CAM338	137	DMSO	4000	NA	74522
14702	CAM338	137	PC1-D4-S	1862	0.0625	74522
14702	CAM338	321	L19-D2-S	1373	3.16256	71015
14702	CAM338	284	DMSO	4000	NA	83368
14702	CAM338	284	L10-D4-S	1054	0.126524	83368
14702	CAM338	247	NC-1	4000	NA	73515
14702	CAM338	371	UN-USED	NA	NA	79760
14702	CAM338	204	L16-D7-S	1053	0.0100053	90934
14702	CAM338	289	B	NA	NA	154
14702	CAM338	165	DMSO	4000	NA	85776
14702	CAM338	165	L8-D6-S	1083	0.0316367	85776
14702	CAM338	346	L18-D1-S	1372	1	61460
14702	CAM338	17	UN-USED	NA	NA	67931
14702	CAM338	2	UN-USED	NA	NA	52019
14702	CAM338	186	NC-1	4000	NA	85110
14702	CAM338	82	NC-1	4000	NA	74693
14702	CAM338	147	DMSO	4000	NA	67824
14702	CAM338	147	L1-D6-S	1179	0.0316367	67824
14702	CAM338	339	L24-D1-S	1937	10	62997
14702	CAM338	228	L16-D6-S	1053	0.0316367	74847
14702	CAM338	323	L17-D2-S	2171	3.16256	80499
14702	CAM338	268	L23-D4-S	1564	0.316311	69366
14702	CAM338	345	L19-D1-S	1373	10	83880
14702	CAM338	69	DMSO	4000	NA	75718
14702	CAM338	69	L8-D2-S	1083	3.16256	75718
14702	CAM338	224	L20-D6-S	1017	0.0316367	53761
14702	CAM338	187	DMSO	4000	NA	99202
14702	CAM338	187	L7-D7-S	1594	0.0100053	99202
14702	CAM338	282	L11-D4-S	1011	0.316311	75017
14702	CAM338	262	DMSO	4000	NA	72917
14702	CAM338	262	L9-D5-S	1049	0.100035	72917
14702	CAM338	121	B	NA	NA	68
14702	CAM338	212	DMSO	4000	NA	77621
14702	CAM338	212	L10-D7-S	1054	0.00400211	77621
14702	CAM338	352	L13-D1-S	1025	10	74198
14702	CAM338	344	L20-D1-S	1017	10	81455
14702	CAM338	126	DMSO	4000	NA	83009
14702	CAM338	126	L2-D5-S	1003	0.00100035	83009
14702	CAM338	238	DMSO	4000	NA	76110
14702	CAM338	238	L9-D6-S	1049	0.0316367	76110
14702	CAM338	251	L17-D5-S	2171	0.100035	87125
14702	CAM338	369	UN-USED	NA	NA	75940
14702	CAM338	253	L15-D5-S	1047	0.100035	87535
14702	CAM338	279	DMSO	4000	NA	47291
14702	CAM338	279	PC1-D1-S	1862	4	47291
14702	CAM338	176	DMSO	4000	NA	60299
14702	CAM338	176	L3-D7-S	1022	0.00100053	60299
14702	CAM338	209	L12-D7-S	1021	0.0100053	88252
14702	CAM338	216	UN-USED	NA	NA	66019
14702	CAM338	256	L13-D5-S	1025	0.100035	88816
14702	CAM338	372	UN-USED	NA	NA	82924
14702	CAM338	117	DMSO	4000	NA	70356
14702	CAM338	117	L8-D4-S	1083	0.316311	70356
14702	CAM338	170	DMSO	4000	NA	21142
14702	CAM338	170	PC1-D1-S	1862	4	21142
14702	CAM338	63	DMSO	4000	NA	48759
14702	CAM338	63	L6-D2-S	1032	3.16256	48759
14702	CAM338	7	UN-USED	NA	NA	61136
14702	CAM338	80	DMSO	4000	NA	91343
14702	CAM338	80	L3-D3-S	1022	0.100018	91343
14702	CAM338	26	NC-1	4000	NA	78313
14702	CAM338	227	L17-D6-S	2171	0.0316367	82190
14702	CAM338	336	UN-USED	NA	NA	70134
14702	CAM338	99	DMSO	4000	NA	66463
14702	CAM338	99	L1-D4-S	1179	0.316311	66463
14702	CAM338	72	UN-USED	NA	NA	55166
14702	CAM338	179	DMSO	4000	NA	87626
14702	CAM338	179	L4-D7-S	1561	0.0100053	87626
14702	CAM338	383	UN-USED	NA	NA	67842
14702	CAM338	264	UN-USED	NA	NA	72422
14702	CAM338	255	NC-1	4000	NA	75793
14702	CAM338	297	L19-D3-S	1373	1.00018	84034
14702	CAM338	359	NC-1	4000	NA	64499
14702	CAM338	277	L15-D4-S	1047	0.316311	82702
14702	CAM338	232	L13-D6-S	1025	0.0316367	77938
14702	CAM338	10	UN-USED	NA	NA	65712
14702	CAM338	225	L19-D6-S	1373	0.0316367	86954
14702	CAM338	330	L11-D2-S	1011	3.16256	55511
14702	CAM338	207	NC-1	4000	NA	86613
14702	CAM338	167	NC-1	4000	NA	77596
14702	CAM338	48	UN-USED	NA	NA	55160
14702	CAM338	360	UN-USED	NA	NA	63996
14702	CAM338	133	DMSO	4000	NA	82429
14702	CAM338	133	L5-D5-S	1510	0.100035	82429
14702	CAM338	290	DMSO	4000	NA	10630
14702	CAM338	290	PC1-D1-S	1862	4	10630
14702	CAM338	123	DMSO	4000	NA	63868
14702	CAM338	123	L1-D5-S	1179	0.100035	63868
14702	CAM338	304	L13-D3-S	1025	1.00018	84222
14702	CAM338	50	NC-0	NA	NA	71022
14702	CAM338	210	L11-D7-S	1011	0.0100053	92505
14702	CAM338	258	L11-D5-S	1011	0.100035	81985
14702	CAM338	56	DMSO	4000	NA	8014
14702	CAM338	56	L3-D2-S	1022	0.316256	8014
14702	CAM338	19	UN-USED	NA	NA	59121
14702	CAM338	293	L22-D3-S	1560	1.00018	74044
14702	CAM338	54	DMSO	4000	NA	41009
14702	CAM338	54	L2-D2-S	1003	0.0316256	41009
14702	CAM338	365	UN-USED	NA	NA	78245
14702	CAM338	274	L18-D4-S	1372	0.0316311	79560
14702	CAM338	306	L11-D3-S	1011	1.00018	63851
14702	CAM338	322	L18-D2-S	1372	0.316256	68532
14702	CAM338	353	L12-D1-S	1021	10	59121
14702	CAM338	375	UN-USED	NA	NA	72964
14702	CAM338	30	DMSO	4000	NA	14691
14702	CAM338	30	L2-D1-S	1003	0.1	14691
14702	CAM338	141	DMSO	4000	NA	73566
14702	CAM338	141	L8-D5-S	1083	0.100035	73566
14702	CAM338	128	DMSO	4000	NA	81387
14702	CAM338	128	L3-D5-S	1022	0.0100035	81387
14702	CAM338	252	L16-D5-S	1053	0.100035	99251
14702	CAM338	310	DMSO	4000	NA	62553
14702	CAM338	310	L9-D3-S	1049	1.00018	62553
14702	CAM338	75	DMSO	4000	NA	62392
14702	CAM338	75	L1-D3-S	1179	1.00018	62392
14702	CAM338	303	NC-1	4000	NA	75444
14702	CAM338	192	UN-USED	NA	NA	59977
14702	CAM338	250	L18-D5-S	1372	0.0100035	79406
14702	CAM338	59	DMSO	4000	NA	83362
14702	CAM338	59	L4-D2-S	1561	3.16256	83362
14702	CAM338	215	DMSO	4000	NA	17969
14702	CAM338	215	PC1-D1-S	1862	4	17969
14702	CAM338	278	L14-D4-S	1042	0.316311	93547
14702	CAM338	150	DMSO	4000	NA	110559
14702	CAM338	150	L2-D6-S	1003	0.000316367	110559
14702	CAM338	130	NC-1	4000	NA	78691
14702	CAM338	155	DMSO	4000	NA	93564
14702	CAM338	155	L4-D6-S	1561	0.0316367	93564
14702	CAM338	245	L22-D5-S	1560	0.100035	74010
14702	CAM338	267	L24-D4-S	1937	0.316311	84529
14702	CAM338	354	L11-D1-S	1011	10	296
14702	CAM338	219	L24-D6-S	1937	0.0316367	83368
14702	CAM338	318	L21-D2-S	1549	1.58128	38568
14702	CAM338	13	UN-USED	NA	NA	60340
14702	CAM338	257	L12-D5-S	1021	0.100035	77442
14702	CAM338	85	DMSO	4000	NA	98684
14702	CAM338	85	L5-D3-S	1510	1.00018	98684
14702	CAM338	3	UN-USED	NA	NA	65951
14702	CAM338	185	NC-1	4000	NA	80994
14702	CAM338	332	DMSO	4000	NA	50372
14702	CAM338	332	L10-D2-S	1054	1.26502	50372
14702	CAM338	248	L20-D5-S	1017	0.100035	54700
14702	CAM338	111	DMSO	4000	NA	78279
14702	CAM338	111	L6-D4-S	1032	0.316311	78279
14702	CAM338	9	UN-USED	NA	NA	66343
14702	CAM338	146	NC-1	4000	NA	77932
14702	CAM338	356	DMSO	4000	NA	73617
14702	CAM338	356	L10-D1-S	1054	4	73617
14702	CAM338	4	UN-USED	NA	NA	59408
14702	CAM338	34	NC-1	4000	NA	81558
14702	CAM338	196	L23-D7-S	1564	0.0100053	63082
14703	CAM338	32	DMSO	4000	NA	40872
14703	CAM338	32	L3-D1-S	1022	1	40872
14703	CAM338	276	L16-D4-S	1053	0.316311	87988
14703	CAM338	90	NC-1	4000	NA	73464
14703	CAM338	206	L14-D7-S	1042	0.0100053	67880
14703	CAM338	71	NC-1	4000	NA	64260
14703	CAM338	102	DMSO	4000	NA	76486
14703	CAM338	102	L2-D4-S	1003	0.00316311	76486
14703	CAM338	358	DMSO	4000	NA	55028
14703	CAM338	358	L9-D1-S	1049	10	55028
14703	CAM338	16	UN-USED	NA	NA	66104
14703	CAM338	233	L12-D6-S	1021	0.0316367	65456
14703	CAM338	368	UN-USED	NA	NA	73709
14703	CAM338	220	L23-D6-S	1564	0.0316367	59992
14703	CAM338	316	L23-D2-S	1564	3.16256	53597
14703	CAM338	163	DMSO	4000	NA	81199
14703	CAM338	163	L7-D6-S	1594	0.0316367	81199
14703	CAM338	89	DMSO	4000	NA	68721
14703	CAM338	89	PC1-D2-S	1862	1	68721
14703	CAM338	35	DMSO	4000	NA	57875
14703	CAM338	35	L4-D1-S	1561	10	57875
14703	CAM338	11	UN-USED	NA	NA	71790
14703	CAM338	347	L17-D1-S	2171	10	56424
14703	CAM338	208	L13-D7-S	1025	0.0100053	72337
14703	CAM338	93	DMSO	4000	NA	64841
14703	CAM338	93	L8-D3-S	1083	1.00018	64841
14703	CAM338	292	L23-D3-S	1564	1.00018	74813
14703	CAM338	378	UN-USED	NA	NA	62997
14703	CAM338	325	L15-D2-S	1047	3.16256	58736
14703	CAM338	350	L14-D1-S	1042	10	55075
14703	CAM338	291	L24-D3-S	1937	1.00018	76520
14703	CAM338	374	UN-USED	NA	NA	73119
14703	CAM338	199	NC-1	4000	NA	70239
14703	CAM338	226	L18-D6-S	1372	0.00316367	58558
14703	CAM338	15	UN-USED	NA	NA	69007
14703	CAM338	382	UN-USED	NA	NA	56065
14703	CAM338	337	B	NA	NA	207
14703	CAM338	73	B	NA	NA	136
14703	CAM338	340	L23-D1-S	1564	10	58865
14703	CAM338	67	DMSO	4000	NA	71193
14703	CAM338	67	L7-D2-S	1594	3.16256	71193
14703	CAM338	241	B	NA	NA	172
14703	CAM338	198	L21-D7-S	1549	0.00500263	61494
14703	CAM338	139	DMSO	4000	NA	64977
14703	CAM338	139	L7-D5-S	1594	0.100035	64977
14703	CAM338	320	L20-D2-S	1017	3.16256	62519
14703	CAM338	280	L13-D4-S	1025	0.316311	60299
14703	CAM338	273	L19-D4-S	1373	0.316311	60231
14703	CAM338	236	DMSO	4000	NA	58805
14703	CAM338	236	L10-D6-S	1054	0.0126547	58805
14703	CAM338	361	UN-USED	NA	NA	68
14703	CAM338	249	L19-D5-S	1373	0.100035	83112
14703	CAM338	218	NC-1	4000	NA	83727
14703	CAM338	202	L18-D7-S	1372	0.00100053	69997
14703	CAM338	168	UN-USED	NA	NA	68051
14703	CAM338	135	DMSO	4000	NA	54273
14703	CAM338	135	L6-D5-S	1032	0.100035	54273
14703	CAM338	14	UN-USED	NA	NA	64562
14703	CAM338	348	L16-D1-S	1053	10	78416
14703	CAM338	145	B	NA	NA	119
14703	CAM338	49	B	NA	NA	222
14703	CAM338	178	NC-1	4000	NA	68751
14703	CAM338	24	UN-USED	NA	NA	11876
14703	CAM338	104	DMSO	4000	NA	37953
14703	CAM338	104	L3-D4-S	1022	0.0316311	37953
14703	CAM338	131	DMSO	4000	NA	61546
14703	CAM338	131	L4-D5-S	1561	0.100035	61546
14703	CAM338	181	DMSO	4000	NA	57295
14703	CAM338	181	L5-D7-S	1510	0.0100053	57295
14703	CAM338	234	L11-D6-S	1011	0.0316367	54222
14703	CAM338	314	NC-1	4000	NA	56663
14703	CAM338	154	NC-0	NA	NA	72986
14703	CAM338	23	UN-USED	NA	NA	69639
14703	CAM338	364	UN-USED	NA	NA	70851
14703	CAM338	96	UN-USED	NA	NA	57585
14703	CAM338	159	DMSO	4000	NA	68170
14703	CAM338	159	L6-D6-S	1032	0.0316367	68170
14703	CAM338	326	L14-D2-S	1042	3.16256	80670
14703	CAM338	47	NC-1	4000	NA	62177
14703	CAM338	367	UN-USED	NA	NA	72695
14703	CAM338	8	UN-USED	NA	NA	63185
14703	CAM338	335	NC-0	NA	NA	59514
14703	CAM338	37	DMSO	4000	NA	68461
14703	CAM338	37	L5-D1-S	1510	10	68461
14703	CAM338	43	DMSO	4000	NA	84900
14703	CAM338	43	L7-D1-S	1594	10	84900
14703	CAM338	270	L21-D4-S	1549	0.158156	50148
14703	CAM338	195	L24-D7-S	1937	0.0100053	76076
14703	CAM338	5	UN-USED	NA	NA	63424
14703	CAM338	21	UN-USED	NA	NA	50295
14703	CAM338	288	UN-USED	NA	NA	57802
14703	CAM338	193	B	NA	NA	261
14703	CAM338	119	NC-1	4000	NA	49855
14703	CAM338	324	L16-D2-S	1053	3.16256	65097
14703	CAM338	244	L23-D5-S	1564	0.100035	58598
14703	CAM338	351	NC-1	4000	NA	74437
14703	CAM338	246	L21-D5-S	1549	0.0500176	56994
14703	CAM338	240	UN-USED	NA	NA	64312
14703	CAM338	334	DMSO	4000	NA	56304
14703	CAM338	334	L9-D2-S	1049	3.16256	56304
14703	CAM338	61	DMSO	4000	NA	62416
14703	CAM338	61	L5-D2-S	1510	3.16256	62416
14703	CAM338	230	L14-D6-S	1042	0.0316367	66600
14703	CAM338	299	L17-D3-S	2171	1.00018	81285
14703	CAM338	115	DMSO	4000	NA	66582
14703	CAM338	115	L7-D4-S	1594	0.316311	66582
14703	CAM338	377	UN-USED	NA	NA	53095
14703	CAM338	201	L19-D7-S	1373	0.0100053	70663
14703	CAM338	379	UN-USED	NA	NA	71346
14703	CAM338	113	DMSO	4000	NA	64653
14703	CAM338	113	PC1-D3-S	1862	0.25	64653
14703	CAM338	152	DMSO	4000	NA	91378
14703	CAM338	152	L3-D6-S	1022	0.00316367	91378
14703	CAM338	189	DMSO	4000	NA	58626
14703	CAM338	189	L8-D7-S	1083	0.0100053	58626
14703	CAM338	342	L21-D1-S	1549	5	38465
14703	CAM338	295	NC-1	4000	NA	59943
14703	CAM338	266	NC-1	4000	NA	68203
14703	CAM338	91	DMSO	4000	NA	74983
14703	CAM338	91	L7-D3-S	1594	1.00018	74983
14703	CAM338	341	L22-D1-S	1560	10	57028
14703	CAM338	107	DMSO	4000	NA	74896
14703	CAM338	107	L4-D4-S	1561	0.316311	74896
14703	CAM338	87	DMSO	4000	NA	54000
14703	CAM338	87	L6-D3-S	1032	1.00018	54000
14703	CAM338	174	DMSO	4000	NA	64312
14703	CAM338	174	L2-D7-S	1003	0.000100053	64312
14703	CAM338	214	DMSO	4000	NA	69775
14703	CAM338	214	L9-D7-S	1049	0.0100053	69775
14703	CAM338	221	L22-D6-S	1560	0.0316367	66514
14703	CAM338	39	DMSO	4000	NA	47888
14703	CAM338	39	L6-D1-S	1032	10	47888
14703	CAM338	97	B	NA	NA	121
14703	CAM338	12	UN-USED	NA	NA	63134
14703	CAM338	41	NC-1	4000	NA	71415
14703	CAM338	312	UN-USED	NA	NA	48298
14703	CAM338	302	L14-D3-S	1042	1.00018	63526
14703	CAM338	229	L15-D6-S	1047	0.0316367	69349
14703	CAM338	45	DMSO	4000	NA	52036
14703	CAM338	45	L8-D1-S	1083	10	52036
14703	CAM338	260	DMSO	4000	NA	60891
14703	CAM338	260	L10-D5-S	1054	0.0400141	60891
14703	CAM338	370	UN-USED	NA	NA	71602
14703	CAM338	315	L24-D2-S	1937	3.16256	53351
14703	CAM338	1	UN-USED	NA	NA	171
14703	CAM338	338	NC-1	4000	NA	71466
14703	CAM338	144	UN-USED	NA	NA	49493
14703	CAM338	380	UN-USED	NA	NA	72285
14703	CAM338	300	L16-D3-S	1053	1.00018	91924
14703	CAM338	222	L21-D6-S	1549	0.0158183	57926
14703	CAM338	25	B	NA	NA	119
14703	CAM338	286	DMSO	4000	NA	67135
14703	CAM338	286	L9-D4-S	1049	0.316311	67135
14703	CAM338	120	UN-USED	NA	NA	55468
14703	CAM338	83	DMSO	4000	NA	73788
14703	CAM338	83	L4-D3-S	1561	1.00018	73788
14703	CAM338	381	UN-USED	NA	NA	72378
14703	CAM338	305	L12-D3-S	1021	1.00018	68836
14703	CAM338	308	DMSO	4000	NA	65831
14703	CAM338	308	L10-D3-S	1054	0.40007	65831
14703	CAM338	254	L14-D5-S	1042	0.100035	72251
14703	CAM338	373	UN-USED	NA	NA	68597
14703	CAM338	217	B	NA	NA	68
14703	CAM338	328	L13-D2-S	1025	3.16256	65131
14703	CAM338	239	NC-1	4000	NA	67066
14703	CAM338	281	L12-D4-S	1021	0.316311	62926
14703	CAM338	269	L22-D4-S	1560	0.316311	66220
14703	CAM338	205	L15-D7-S	1047	0.0100053	67624
14703	CAM338	42	NC-1	4000	NA	63748
14703	CAM338	22	UN-USED	NA	NA	65712
14703	CAM338	363	UN-USED	NA	NA	67863
14703	CAM338	301	L15-D3-S	1047	1.00018	73207
14703	CAM338	6	UN-USED	NA	NA	60624
14703	CAM338	183	DMSO	4000	NA	59360
14703	CAM338	183	L6-D7-S	1032	0.0100053	59360
14703	CAM338	51	DMSO	4000	NA	43682
14703	CAM338	51	L1-D2-S	1179	3.16256	43682
14703	CAM338	362	UN-USED	NA	NA	79030
14703	CAM338	317	L22-D2-S	1560	3.16256	57598
14703	CAM338	296	L20-D3-S	1017	1.00018	82651
14703	CAM338	265	B	NA	NA	155
14703	CAM338	169	B	NA	NA	207
14703	CAM338	171	DMSO	4000	NA	73669
14703	CAM338	171	L1-D7-S	1179	0.0100053	73669
14703	CAM338	384	UN-USED	NA	NA	46389
14703	CAM338	200	L20-D7-S	1017	0.0100053	87774
14703	CAM338	18	UN-USED	NA	NA	60743
14703	CAM338	376	UN-USED	NA	NA	73206
14703	CAM338	366	UN-USED	NA	NA	72050
14703	CAM338	329	L12-D2-S	1021	3.16256	68939
14703	CAM338	27	DMSO	4000	NA	45054
14703	CAM338	27	L1-D1-S	1179	10	45054
14703	CAM338	272	L20-D4-S	1017	0.316311	66617
14703	CAM338	161	DMSO	4000	NA	79133
14703	CAM338	161	PC1-D5-S	1862	0.015625	79133
14703	CAM338	298	L18-D3-S	1372	0.100018	63714
14703	CAM338	95	DMSO	4000	NA	58251
14703	CAM338	95	PC1-D1-S	1862	4	58251
14703	CAM338	313	B	NA	NA	205
14703	CAM338	20	UN-USED	NA	NA	62075
14703	CAM338	109	DMSO	4000	NA	65272
14703	CAM338	109	L5-D4-S	1510	0.316311	65272
14703	CAM338	231	NC-0	NA	NA	73942
14703	CAM338	243	L24-D5-S	1937	0.100035	59992
14703	CAM338	343	NC-1	4000	NA	69024
14703	CAM338	78	DMSO	4000	NA	68980
14703	CAM338	78	L2-D3-S	1003	0.0100018	68980
14703	CAM338	294	L21-D3-S	1549	0.500088	66958
14703	CAM338	349	L15-D1-S	1047	10	79415
14703	CAM338	106	DMSO	4000	NA	15408
14703	CAM338	106	PC1-D1-S	1862	4	15408
14703	CAM338	275	L17-D4-S	2171	0.316311	64448
14703	CAM338	157	DMSO	4000	NA	80414
14703	CAM338	157	L5-D6-S	1510	0.0316367	80414
14703	CAM338	65	DMSO	4000	NA	65234
14703	CAM338	65	PC1-D1-S	1862	4	65234
14703	CAM338	197	L22-D7-S	1560	0.0100053	69724
14703	CAM338	203	L17-D7-S	2171	0.0100053	71978
14703	CAM338	138	NC-1	4000	NA	71274
14703	CAM338	137	DMSO	4000	NA	63616
14703	CAM338	137	PC1-D4-S	1862	0.0625	63616
14703	CAM338	321	L19-D2-S	1373	3.16256	73088
14703	CAM338	284	DMSO	4000	NA	58968
14703	CAM338	284	L10-D4-S	1054	0.126524	58968
14703	CAM338	247	NC-1	4000	NA	66173
14703	CAM338	371	UN-USED	NA	NA	69014
14703	CAM338	204	L16-D7-S	1053	0.0100053	68939
14703	CAM338	289	B	NA	NA	155
14703	CAM338	165	DMSO	4000	NA	60615
14703	CAM338	165	L8-D6-S	1083	0.0316367	60615
14703	CAM338	346	L18-D1-S	1372	1	45259
14703	CAM338	17	UN-USED	NA	NA	62519
14703	CAM338	2	UN-USED	NA	NA	60150
14703	CAM338	186	NC-1	4000	NA	65148
14703	CAM338	82	NC-1	4000	NA	66429
14703	CAM338	147	DMSO	4000	NA	58270
14703	CAM338	147	L1-D6-S	1179	0.0316367	58270
14703	CAM338	339	L24-D1-S	1937	10	57670
[truncated: 13,541 more rows]
